# Supplementary material for: High-throughput computational design of cathode coatings for Li-ion batteries
Source: Nat Commun. 2016 Dec 14;7:13779. doi: 10.1038/ncomms13779 (PMC5171834; doi:10.1038/ncomms13779)
Supplement: Supplementary Data 1 — Calculated material attributes of coating candidates. [file ncomms13779-s2.csv]

Material	E_d (V)	E_d (products) (V)	E_c (V)	G_{s-HF} (eV/HF)	HHI_R	HHI_P
Sm2EuBeO5	0	1.723	-3.629	-1.213	4000	9500
EuLu2O4	0	1.723	-3.491	-1.284	3100	9500
EuTm2O4	0	1.723	-3.245	-1.407	3100	9500
EuHo2O4	0	1.723	-3.195	-1.432	3100	9500
EuY2O4	0	1.399	-3.195	-1.564	3100	9800
Li6Zr2O7	0	1.651	-3.074	-1.02	4200	3400
La2Hf2O7	0	2.066	-4.918	-0.63	3100	9500
CaLu2O4	0	1.42	-3.261	-1.25	3100	9500
SrY2O4	0	1.277	-2.504	-1.422	3000	9800
SrTm2O4	0	1.306	-2.561	-1.392	3100	9500
BaPu2O4	0	1.471	0.431	-1.306	10000	10000
SrHo2O4	0	1.275	-2.482	-1.433	3100	9500
BaNp2O4	0	0.812	2.126	-2.085	10000	10000
SrEr2O4	0	1.325	-2.525	-1.411	3100	9500
SrTb2O4	0	1.284	-2.405	-1.471	3100	9500
EuSc2O4	0	1.833	-3.406	-1.327	4500	9500
CaSc2O4	0	1.769	-3.231	-1.063	4500	5500
SrDy2O4	0	1.305	-2.424	-1.461	3100	9500
BaNd2BeO5	0	1.24	-1.676	-1.543	4000	9500
BaLa2BeO5	0	1.235	-1.746	-1.548	4000	9500
ThO2	0	2.333	-7.154	-0.35	10000	10000
Eu4Bi2O	0	0.919	1.538	-2.247	6000	9500
Eu4Sb2O	0	0.333	1.353	-2.289	3400	9500
SrGd2O4	0	1.219	-2.201	-1.573	3100	9500
Ba2TiO4	0	1.602	-2.514	-1.206	2300	3000
Ba3NaTaO6	0	1.62	-2.191	-1.422	4800	3000
Ba2ZrO4	0	1.26	-1.801	-1.523	2600	3400
Ti6O	0	1.487	1.335	-1.66	1600	1100
Li2HfO3	0	1.893	-3.224	-0.933	4200	3400
Eu3InO	0	0.221	2.935	-3.644	3100	9500
Yb3PbO	0	0.362	3.011	-2.898	3100	9500
Yb3GeO	0	0.586	2.972	-2.86	3100	9500
Sr3GeO	0	0.232	2.676	-2.834	3000	5300
Yb3SnO	0	0.442	2.863	-2.751	3100	9500
Ca3GeO	0	0.279	2.418	-2.733	1900	5300
Pu3O2	0	0.379	3.277	-2.522	10000	10000
Sr3PbO	0	0.396	2.348	-2.505	3000	4200
Sr3SnO	0	0.399	2.341	-2.499	3000	4200
Ca3PbO	0	0.399	2.177	-2.492	1800	3900
Ca3SnO	0	0.456	2.064	-2.379	1600	3900
Zr3O	0	1.644	2.916	-1.816	2600	3400
LiSmEu2O4	0	1.36	-2.915	-1.595	4200	9500
LiPrO2	0	1.177	-2.779	-1.492	4200	9500
LiSmO2	0	1.193	-2.795	-1.476	4200	9500
LiYO2	0	1.203	-2.804	-1.467	4200	9800
EuO	0	1.723	-3.195	-1.443	3100	9500
Li7La3Hf2O12	0	1.377	-2.865	-1.408	4200	9500
LiHoO2	0	1.284	-2.865	-1.385	4200	9500
LiGdO2	0	1.312	-2.883	-1.358	4200	9500
SrBe3O4	0	1.356	-2.683	-1.343	4000	8000
LiTbO2	0	1.34	-2.902	-1.33	4200	9500
LiErO2	0	1.363	-2.917	-1.307	4200	9500
La2O3	0	1.534	-4.341	-1.304	3100	9500
LiDyO2	0	1.372	-2.923	-1.298	4200	9500
CaO	0	1.384	-3.214	-1.285	1500	3900
LaTmO3	0	1.554	-4.374	-1.259	3100	9500
Nd2O3	0	1.509	-3.549	-1.241	3100	9500
LaLuO3	0	1.586	-4.422	-1.196	3100	9500
YbO	0	1.723	-2.937	-1.132	3100	9500
Y2O3	0	1.631	-4.603	-1.038	2600	9800
Sm2O3	0	1.723	-4.539	-1.026	3100	9500
Nd2TeO2	0	1.723	-0.643	-0.947	4900	9500
EuHfO3	0	1.732	-4.201	-0.94	3100	9500
Sm2TeO2	0	1.747	-0.565	-0.922	4900	9500
Pu2O3	0	1.776	-2.314	-0.894	10000	10000
PrLuO3	0	1.779	-4.151	-0.893	3100	9500
La2TeO2	0	1.777	-1.091	-0.893	4900	9500
SrHfO3	0	1.786	-3.324	-0.884	3000	4200
LiScO2	0	1.833	-3.343	-0.837	4500	5500
Ac2O3	0	1.838	-4.616	-0.833	10000	10000
YbHfO3	0	1.841	-3.46	-0.829	3100	9500
AcErO3	0	1.84	-4.732	-0.827	10000	10000
AcTmO3	0	1.883	-4.765	-0.784	10000	10000
Pr2TeO2	0	1.942	-0.614	-0.729	4900	9500
Er2O3	0	1.946	-4.948	-0.726	3100	9500
Ce2TeO2	0	1.953	-0.715	-0.717	4900	9500
Ho2O3	0	2.022	-4.893	-0.65	3100	9500
Sm2SeO2	0	2.037	-1.332	-0.633	3100	9500
Pr2SeO2	0	2.042	-1.14	-0.626	3100	9500
Ho3ScO6	0	2.06	-5.005	-0.613	4500	9500
Pm2O3	0	2.16	-4.488	-0.512	10000	10000
Gd2O3	0	2.296	-4.842	-0.371	3100	9500
Dy2O3	0	2.417	-4.938	-0.255	3100	9500
BeO	0	2.594	-4.615	-0.198	4000	8000
Gd2SeO2	0	2.476	-1.577	-0.196	3100	9500
Tm2O3	0	2.535	-5.071	-0.137	3100	9500
Lu2O3	0	4.283	-5.263	-0.099	3100	9500
Gd2Hf2O7	0	2.446	-5.073	-0.251	3100	9500
Gd2TeO2	0.006	2.325	-0.495	-0.346	4900	9500
BaPm2O4	0.006	1.203	-1.686	-1.58	10000	10000
BaNd2O4	0.007	1.196	-1.637	-1.587	3100	9500
BaLa2O4	0.008	1.203	-1.687	-1.58	3100	9500
Ti3O	0.009	1.531	1.199	-1.55	1600	1100
BaZrO3	0.011	1.764	-3.036	-0.907	2600	3400
BaHfO3	0.012	1.824	-3.158	-0.846	2600	3400
SrO	0.013	1.11	-2.191	-1.589	3000	4200
K4Hf5O12	0.015	1.706	-2.353	-1.008	7200	3400
LiCeO2	0.024	1.142	-2.744	-1.527	4200	9500
Li5AlO4	0.027	1.3	-2.875	-1.37	4200	2900
Pr3InO	0.031	0.524	4.182	-2.757	3100	9500
Pr2O3	0.033	1.726	-4.078	-0.941	3100	9500
UO2	0.038	2.754	-5.663	0.021	10000	10000
EuZrO3	0.04	1.723	-4.052	-1.015	3100	9500
LaScO3	0.046	1.833	-4.626	-0.953	4500	9500
Ho2SeO2	0.048	2.073	-1.244	-0.597	3100	9500
MgO	0.05	1.898	-3.683	-0.772	500	5300
BaY2O4	0.052	1.237	-1.754	-1.546	2600	9800
K4Zr5O12	0.053	1.659	-2.353	-1.01	7200	3400
BaCe2O4	0.055	0.935	-1.586	-1.631	3100	9500
Ce2Zr2O7	0.056	1.999	-4.423	-0.696	3100	9500
Gd16In4Ir4O	0.056	0.907	3.701	-2.332	9100	9500
Li2O	0.059	1.229	-2.689	-1.582	4200	2900
BaSm2O4	0.059	1.207	-1.694	-1.577	3100	9500
BaPr2O4	0.061	1.178	-1.637	-1.605	3100	9500
Ce2O3	0.062	1.821	-3.991	-0.851	3100	9500
Dy2TeO2	0.066	2.374	-0.265	-0.298	4900	9500
Np2O3	0.07	1.798	1.545	-0.871	10000	10000
SrUO3	0.073	1.201	0.358	-1.498	10000	10000
Ba2NdAlO5	0.074	1.134	-1.61	-1.616	3100	9500
BaUO3	0.077	1.452	0.279	-1.332	10000	10000
NaSr3TaO6	0.09	1.452	-2.653	-1.36	4800	4200
Pr2Zr2O7	0.091	2.014	-4.464	-0.681	3100	9500
BaLaAlO4	0.097	1.4	-1.989	-1.429	3100	9500
BaHo2O4	0.108	1.251	-1.714	-1.566	3100	9500
CaHfO3	0.11	1.777	-3.466	-0.892	2600	3900
Dy2Hf2O7	0.111	2.485	-5.033	-0.211	3100	9500
NpScO3	0.112	1.623	0.139	-1.047	10000	10000
Ce5Pb3O	0.115	0.76	3.473	-2.162	3100	9500
BaGd2O4	0.116	1.266	-1.718	-1.564	3100	9500
BaTb2O4	0.116	1.281	-1.727	-1.56	3100	9500
La2Zr2O7	0.117	1.825	-4.697	-0.846	3100	9500
Np2O	0.121	1.355	2.881	-1.383	10000	10000
Y2Hf2O7	0.121	1.867	-4.682	-0.804	2600	9800
Tb2O3	0.127	1.684	-4.26	-0.987	3100	9500
SrZrO3	0.128	1.723	-3.185	-0.953	3000	4200
BaAl2O4	0.133	2.313	-3.204	-0.876	2300	3000
La2BiO2	0.136	0.971	1.326	-1.698	6000	9500
Ba3SnO	0.151	0.632	2.498	-2.448	2300	3000
Ba3GeO	0.153	0.509	2.744	-2.694	2300	5300
Ba3NaNbO6	0.155	1.51	-2.118	-1.456	8800	8500
PrScO3	0.156	1.923	-4.367	-0.749	4500	9500
Ba3PbO	0.157	0.653	2.456	-2.406	2300	3000
NdScO3	0.157	1.833	-4.547	-0.913	4500	9500
Ba3Lu4O9	0.157	1.206	-1.666	-1.601	3100	9500
CeScO3	0.161	1.926	-4.32	-0.741	4500	9500
Cs8Ta6O19	0.162	2.126	-2.523	-0.582	6000	6000
NpAlO3	0.163	2.288	-0.605	-0.449	10000	10000
SmScO3	0.168	1.833	-4.711	-0.855	4500	9500
Ho2Hf2O7	0.169	2.065	-4.914	-0.631	3100	9500
Na3Ca2TaO6	0.174	1.783	-2.798	-1.137	4800	3900
Ba3Tm4O9	0.176	0.972	-1.592	-1.638	3100	9500
BaDy2O4	0.178	1.269	-1.614	-1.617	3100	9500
GdScO3	0.181	2.118	-4.925	-0.551	4500	9500
Ca4Sb2O	0.193	1.004	1.188	-1.791	3400	7900
Ca4Bi2O	0.194	0.882	1.452	-1.767	6000	5300
BaEr2O4	0.198	1.052	-1.535	-1.655	3100	9500
Nd2Zr2O7	0.206	1.763	-4.535	-0.908	3100	9500
Ba2HoTaO6	0.213	1.793	-3.047	-0.901	4800	9500
La3SbO3	0.213	0.875	1.67	-1.609	3400	9500
Ba2YTaO6	0.214	1.795	-3.04	-0.924	4800	9800
LiAlO2	0.214	1.886	-3.409	-0.784	4200	2900
SrAl2O4	0.218	1.77	-3.098	-1.124	3000	4200
PuHfO3	0.224	0.693	2.666	-2.059	10000	10000
DyScO3	0.238	2.077	-4.948	-0.592	4500	9500
Ba6Lu2W3O18	0.238	1.723	-3.127	-0.981	4300	9500
Nd2BiO2	0.239	0.974	1.603	-1.695	6000	9500
Gd2BiO2	0.239	1.619	1.577	-1.05	6000	9500
Pr2BiO2	0.24	1.36	1.675	-1.309	6000	9500
AcAlO3	0.24	2.304	-5.214	-0.655	10000	10000
Sm2BiO2	0.244	1.025	1.601	-1.644	6000	9500
BaThO3	0.248	0.925	-1.35	-1.758	10000	10000
Ba3MgTa2O9	0.249	2.074	-3.35	-0.729	4800	5300
Ba3SrTa2O9	0.251	1.629	-2.825	-1.1	4800	4200
Sc2O3	0.254	2.067	-5.482	-0.602	4500	5500
Ce2BiO2	0.254	1.373	1.632	-1.296	6000	9500
Tb2TeO2	0.255	1.621	0.257	-1.049	4900	9500
Ba2LaTaO6	0.262	1.668	-2.43	-1.245	4800	9500
Ho2BiO2	0.268	1.185	1.896	-1.484	6000	9500
BaO	0.272	0.921	-1.251	-1.807	2300	3000
KNaLaTaO5	0.275	1.774	-2.621	-0.914	7200	9500
Ba4Sb2O	0.278	1.016	1.627	-1.681	3400	7900
Ba4Ta2O9	0.281	1.645	-2	-1.42	4800	3000
Ti2O	0.285	1.616	0.949	-1.339	1600	1100
Er2BiO2	0.288	1.161	1.975	-1.318	6000	9500
KNaPrTaO5	0.296	1.74	-2.648	-0.936	7200	9500
YbZrO3	0.297	1.763	-3.304	-0.907	3100	9500
Sm2Zr2O7	0.299	1.769	-4.628	-0.902	3100	9500
Ba3Er4O9	0.299	1.05	-1.546	-1.661	3100	9500
Eu2HoTaO6	0.308	1.774	-3.944	-1.069	4800	9500
Sr2TmTaO6	0.311	1.792	-3.264	-0.914	4800	9500
KNaNdTaO5	0.313	1.74	-2.513	-0.954	7200	9500
Sr2YTaO6	0.332	1.717	-3.117	-1.034	4800	9800
Gd2Zr2O7	0.334	2.41	-4.885	-0.319	3100	9500
Sr4Al6TeO12	0.337	2.261	-1.133	-0.761	4900	4200
LiTiO2	0.345	1.254	-0.185	-1.416	4200	2900
NaSr3NbO6	0.345	1.468	-2.64	-1.368	8800	8500
Zr4Pd2O	0.349	1.676	2.796	-1.723	8000	3400
Eu2Al2O5	0.349	2.304	-2.979	-1.337	3100	9500
Ba2Sc2O5	0.351	1.587	-1.622	-1.61	4500	5500
Ba4LiTa3O12	0.354	1.637	-2.81	-1.071	4800	3000
KNaSmTaO5	0.356	1.733	-2.546	-0.981	7200	9500
LaAlO3	0.357	2.304	-4.819	-0.824	3100	9500
LiAl5O8	0.358	2.421	-4.071	-0.324	4200	2900
PrAlO3	0.358	2.304	-4.584	-0.673	3100	9500
Li3TaO4	0.359	1.889	-3.414	-0.78	4800	2900
HfO2	0.379	2.493	-7.371	-0.189	2600	3400
KNaLaNbO5	0.379	1.771	-2.832	-0.898	8800	9500
NaNdO2	0.389	1.417	-2.145	-1.47	3100	9500
Ba2LuNbO6	0.392	1.799	-3.089	-0.881	8800	9500
CaZrO3	0.397	1.678	-3.325	-0.992	2600	3900
Ba2TmNbO6	0.397	1.77	-3.018	-0.916	8800	9500
Li4TiO4	0.402	1.443	-2.947	-1.231	4200	2900
La3TaO7	0.405	1.766	-4.597	-0.957	4800	9500
Ba2ErNbO6	0.408	1.788	-2.976	-0.937	8800	9500
BaPaO3	0.409	1.857	-2.465	-1.232	10000	10000
NdAlO3	0.409	2.304	-4.738	-0.77	3100	9500
Sr2Ta2O7	0.41	1.94	-3.55	-0.754	4800	4200
PuAlO3	0.411	2.304	-3.745	-0.546	10000	10000
TbScO3	0.412	1.83	-4.305	-0.927	4500	9500
Ba2HoNbO6	0.412	1.742	-2.935	-0.958	8800	9500
KNaGdTaO5	0.414	1.72	-2.522	-0.996	7200	9500
Y2BiO2	0.416	0.969	2.069	-1.503	6000	9800
Eu2Ta2O7	0.417	1.862	-4.207	-0.921	4800	9500
KNaPrNbO5	0.425	1.74	-2.804	-0.943	8800	9500
NaErO2	0.425	1.471	-2.46	-1.34	3100	9500
Ba2YNbO6	0.426	1.716	-3.204	-1.023	8800	9800
Ba2DyNbO6	0.427	1.728	-3.185	-0.98	8800	9500
EuTiO3	0.427	2.095	-4.443	-0.819	3100	9500
Ba2TbNbO6	0.427	1.73	-3.125	-0.995	8800	9500
Ba2GdNbO6	0.432	1.72	-3.055	-1.017	8800	9500
SrPaO3	0.433	1.96	-3.217	-1.076	10000	10000
CeAlO3	0.435	2.304	-4.442	-0.722	3100	9500
AcTiO3	0.441	2.095	-0.806	-0.781	10000	10000
PmAlO3	0.442	2.304	-4.905	-0.395	10000	10000
NaGdO2	0.45	1.522	-2.399	-1.365	3100	9500
EuPaO3	0.458	2.001	-3.867	-1.237	10000	10000
NaPrO2	0.46	1.367	-2.306	-1.52	3100	9500
NaTbO2	0.461	1.528	-2.403	-1.359	3100	9500
ThSeO	0.463	2.294	-1.236	-0.377	10000	10000
KNaNdNbO5	0.469	1.711	-2.657	-0.958	8800	9500
MgAl2O4	0.471	2.313	-3.894	-0.605	1000	5300
NaAlO2	0.472	2.304	-3.027	-0.835	1000	1600
Ba2SmNbO6	0.474	1.682	-2.681	-1.151	8800	9500
KNaSmNbO5	0.475	1.687	-2.739	-0.981	8800	9500
Ba2NdNbO6	0.477	1.675	-2.205	-1.205	8800	9500
SmAlO3	0.478	2.304	-4.925	-0.705	3100	9500
NpO2	0.478	2.871	-7.604	0.115	10000	10000
Ba3MgNb2O9	0.482	1.891	-3.343	-0.791	8800	8500
KPaO3	0.488	4.786	-4.94	0.297	10000	10000
Ba2PrNbO6	0.489	1.637	-2.447	-1.285	8800	9500
Pr3TaO7	0.489	1.887	-4.276	-0.794	4800	9500
Ba3SrNb2O9	0.494	1.622	-2.74	-1.19	8800	8500
Ba2LaNbO6	0.494	1.676	-2.304	-1.292	8800	9500
Nd3TaO7	0.497	1.736	-4.267	-0.993	4800	9500
RbPaO3	0.505	2.11	-4.792	-0.561	10000	10000
La2TiO5	0.506	1.833	-4.743	-0.836	3100	9500
BaNbO3	0.508	1.737	0.269	-1.131	8800	8500
PaO2	0.513	5.119	-6.208	0.304	10000	10000
K6Ti2O7	0.515	1.062	-1.795	-1.647	7200	1700
NaPaO3	0.517	5.119	-4.988	-0.346	10000	10000
LiNbO2	0.518	2.125	-1.013	-0.544	8800	8500
Sr3Ti2O7	0.525	1.987	-3.133	-1.131	3000	4200
NaLa2TaO6	0.534	1.73	-2.623	-1.108	4800	9500
ZrO2	0.535	2.747	-7.153	-0.21	2600	3400
GdAlO3	0.536	2.467	-5.162	-0.274	3100	9500
NaNbO2	0.538	2.107	-0.753	-0.661	8800	8500
CsPaO3	0.551	4.821	-4.466	0.291	10000	10000
ThTeO	0.553	1.822	0.55	-0.849	10000	10000
BaNpO3	0.553	1.197	-1.693	-1.587	10000	10000
Ba3Nb2O8	0.557	1.683	-2.286	-1.286	8800	8500
Ca4Al6TeO12	0.558	2.304	-1.284	-0.856	4900	3900
NaVO2	0.56	1.929	-1.896	-0.886	3400	3300
KBa4Bi3O	0.561	1.067	1.438	-1.719	7200	5300
TbAlO3	0.562	2.304	-4.552	-0.744	3100	9500
KNaTiO3	0.565	2.117	-2.651	-0.9	7200	1700
Sm3TaO7	0.568	1.802	-4.674	-0.868	4800	9500
Na6Be8O11	0.571	0.963	-2.068	-1.849	4000	8000
Ba4LiNb3O12	0.576	1.652	-2.827	-1.064	8800	8500
Li2ZrO3	0.581	1.823	-3.15	-1.003	4200	3400
LiVO2	0.586	1.929	-2.246	-0.74	4200	3300
DyAlO3	0.586	2.5	-5.205	-0.241	3100	9500
NpTiO3	0.586	2.012	-0.06	-0.657	10000	10000
KBaVO4	0.592	2.975	-3.259	-0.474	7200	3300
K4Be3O5	0.603	0.955	-1.569	-2.045	7200	8000
RbNaTiO3	0.604	2.147	-2.501	-0.867	6000	6000
HoAlO3	0.608	2.304	-5.137	-0.59	3100	9500
U2TeO2	0.615	1.861	2.805	-0.972	10000	10000
Nd2TiO5	0.616	1.809	-4.739	-0.705	3100	9500
KYO2	0.62	1.244	-1.862	-1.615	7200	9800
K2TiO3	0.622	1.879	-2.363	-1.076	7200	1700
NaCrO2	0.626	1.913	-2.648	-0.878	4100	3100
ErAlO3	0.627	2.304	-5.172	-0.577	3100	9500
KNaGdNbO5	0.629	1.683	-2.61	-1.016	8800	9500
K3NaTh2O6	0.632	1.189	-1.583	-2.076	10000	10000
BaSrTa2O7	0.638	1.968	-3.403	-0.713	4800	4200
Li4PaVO6	0.642	1.222	0.285	-1.464	10000	10000
TmAlO3	0.643	2.488	-5.273	-0.249	3100	9500
YAlO3	0.643	2.304	-4.835	-0.737	2600	9800
KLa2NbO6	0.654	1.734	-2.66	-0.935	8800	9500
KLaO2	0.66	0.955	-1.731	-1.812	7200	9500
LaZnSbO	0.664	1.203	0.631	-1.467	3400	9500
LaMnSbO	0.665	1.151	1.048	-1.519	3400	9500
NaTiO2	0.669	1.247	-0.089	-1.743	1600	1100
KLi6TaO6	0.675	1.428	-2.236	-1.456	7200	2900
KAlO2	0.677	2.325	-2.558	-0.934	7200	1700
Sr2YNbO6	0.678	1.699	-3.356	-1.084	8800	9800
Rb2TiO3	0.678	2	-2.336	-0.904	6000	6000
CeMnSbO	0.682	1.451	1.4	-1.219	3400	9500
LiCrO2	0.683	1.913	-3.282	-0.756	4200	3100
K2WO4	0.684	2.363	-3.294	-0.233	7200	7000
Ba3MnNb2O9	0.686	1.944	-2.166	-0.783	8800	8500
LuAlO3	0.688	3.619	-5.421	-0.263	3100	9500
Sr2ScNbO6	0.69	1.864	-3.393	-0.849	8800	8500
Rb2WO4	0.692	2.958	-3.228	-0.222	6000	7000
CeVO3	0.693	1.974	-0.912	-0.694	3400	9500
CsNaTiO3	0.696	2.155	-2.308	-0.904	6000	6000
KPrO2	0.699	1.002	-1.74	-1.799	7200	9500
Li4PaCrO6	0.702	1.182	-2.452	-1.503	10000	10000
CeZnSbO	0.702	1.562	1.066	-1.108	3400	9500
KErO2	0.707	1.297	-1.853	-1.629	7200	9500
Ba2CaWO6	0.715	1.686	-3.085	-0.984	4300	7000
PrZnSbO	0.717	1.504	1.242	-1.165	3400	9500
Na4WO5	0.722	1.723	-2.487	-1.221	4300	7000
NpVO3	0.723	2.894	-0.683	-0.198	10000	10000
NdMnSbO	0.73	1.034	1.423	-1.635	3400	9500
K2ZrO3	0.73	1.303	-1.848	-1.656	7200	3400
Na4UO5	0.731	2.354	-2.586	-1.138	10000	10000
Ca2Ta2O7	0.732	1.878	-3.514	-0.852	4800	3900
Na4TiO4	0.734	1.79	-2.512	-1.187	1600	1100
CeTaO4	0.734	2.404	-4.958	-0.534	4800	9500
NdZnSbO	0.735	1.081	1.281	-1.588	3400	9500
Sr2TaCrO6	0.737	1.913	-2.815	-0.89	4800	4200
LaVO3	0.737	1.929	-1.224	-0.799	3400	9500
PrVO3	0.738	1.993	-1	-0.674	3400	9500
KNd2NbO6	0.744	1.696	-2.394	-0.982	8800	9500
Sr2SmNbO6	0.745	1.592	-2.974	-1.198	8800	9500
Li8Nb2O9	0.748	1.387	-2.921	-1.285	8800	8500
Li2TiO3	0.748	2.228	-3.575	-0.653	4200	2900
LiPaO3	0.748	4.762	-5.119	0.312	10000	10000
KNa3WO5	0.749	1.469	-2.136	-1.417	7200	7000
CaTi2O4	0.751	1.488	0.69	-1.509	1600	3900
Ba2SrWO6	0.754	1.546	-2.722	-1.203	4300	7000
Na2Ti2Sb2O	0.754	1.366	0.319	-1.586	3400	7900
Ba2MgWO6	0.756	1.702	-3.143	-0.969	4300	7000
KTaO3	0.76	2.493	-3.341	-0.178	7200	2300
Ba2Ti6O13	0.762	1.991	-0.391	-0.806	2300	3000
USeO	0.767	2.728	-1.522	-0.01	10000	10000
Ca2TaAlO6	0.769	1.872	-3.515	-0.868	4800	3900
Y3TaO7	0.771	1.83	-4.678	-0.839	4800	9800
SmMnSbO	0.775	1.005	1.662	-1.665	3400	9500
K2MoO4	0.779	2.767	-3.245	-0.151	7200	2400
PrTiO3	0.781	2.197	0.411	-0.889	3100	9500
KBa4Sb3O	0.781	1.148	1.214	-1.638	7200	7900
K2SrTa2O7	0.781	2.269	-2.751	-0.857	7200	4200
NdVO3	0.783	1.929	-1.184	-0.757	3400	9500
Ho3TaO7	0.787	2.07	-4.947	-0.624	4800	9500
Rb2MoO4	0.788	2.738	-3.164	-0.182	6000	6000
Ba2MnWO6	0.789	1.762	-1.721	-0.908	4300	7000
Na14Mn2O9	0.789	0.984	-0.672	-2.22	1800	1600
NaTaO3	0.792	2.448	-3.514	-0.222	4800	2300
Na2Li3GaO4	0.793	1.023	-2.02	-1.899	4200	5500
GdTaO4	0.793	2.727	-5.845	-0.125	4800	9500
Na5TaO5	0.806	1.634	-2.301	-1.509	4800	2300
K2LiVO4	0.807	2.224	-2.658	-0.779	7200	3300
NdTaO4	0.808	2.366	-5.225	-0.485	4800	9500
TbTaO4	0.808	2.842	-5.256	-0.411	4800	9500
RbAlO2	0.811	2.35	-2.351	-0.937	6000	6000
Li5GaO4	0.812	1.272	-2.856	-1.398	4200	5500
Cs2ZrO3	0.815	1.939	-1.832	-1.219	6000	6000
Ba3V2O8	0.817	3.374	-3.837	-0.495	3400	3300
Cs2NaVO4	0.819	2.537	-2.727	-0.666	6000	6000
KLi4NbO5	0.82	1.441	-1.884	-1.586	8800	8500
Cs2LiVO4	0.822	2.494	-2.651	-0.621	6000	6000
CsAlO2	0.823	2.304	-2.29	-0.914	6000	6000
SmTaO4	0.823	2.842	-5.647	-0.445	4800	9500
Ba2Mn2Bi2O	0.823	0.601	1.3	-1.519	6000	5300
NaSmTiO4	0.823	1.781	-2.729	-1.002	3100	9500
Sr2NbCrO6	0.826	1.913	-2.629	-0.946	8800	8500
DyTaO4	0.829	2.749	-5.868	-0.102	4800	9500
RbBa4Sb3O	0.83	1.176	1.312	-1.61	6000	7900
K3VO4	0.832	1.871	-2.226	-1.208	7200	3300
PmVO3	0.832	2.278	-2.731	-0.389	10000	10000
Rb2LiVO4	0.834	2.63	-2.691	-0.622	6000	6000
Ba2Mn2Sb2O	0.835	1.227	0.903	-1.445	3400	7900
KUO3	0.835	3.27	-2.572	-0.27	10000	10000
Na5NbO5	0.837	1.693	-2.336	-1.45	8800	8500
RbLaO2	0.84	0.978	-1.438	-1.925	6000	9500
Ba5Li2W3O15	0.841	1.526	-2.415	-1.251	4300	7000
CeTiO3	0.843	2.095	0.622	-0.887	3100	9500
RbNdO2	0.844	0.978	-1.42	-1.934	6000	9500
SrAl4O7	0.847	2.569	-3.768	-0.713	3000	4200
Ba2MnO3	0.852	0.959	0.142	-1.714	2300	3000
Sr2CaWO6	0.858	1.646	-3.493	-1.066	4300	7000
Na3LiWO5	0.859	1.559	-2.51	-1.257	4300	7000
Na2O	0.859	1.087	-1.596	-2.321	500	1100
LaTaO4	0.861	2.842	-5.494	-0.455	4800	9500
PrTaO4	0.862	2.299	-4.9	-0.551	4800	9500
AcCrO3	0.862	1.968	-5.134	-0.699	10000	10000
Na2MoO4	0.862	3.044	-3.566	-0.321	5300	2400
Pr2Se2O	0.863	1.977	0.212	-0.691	3100	9500
CsLiMoO4	0.864	2.76	-3.575	-0.169	6000	6000
Sr2MgWO6	0.864	1.727	-3.435	-0.943	4300	7000
RbTaO3	0.866	2.652	-3.186	-0.246	6000	6000
SmVO3	0.869	1.972	-1.455	-0.696	3400	9500
ErTaO4	0.872	2.842	-5.793	-0.354	4800	9500
RbTmO2	0.874	0.978	-1.386	-1.995	6000	9500
Li4WO5	0.877	1.616	-3.321	-0.853	4300	7000
TmTaO4	0.879	2.781	-5.9	-0.07	4800	9500
La3NbO7	0.879	1.692	-4.477	-1.09	8800	9500
HoTaO4	0.88	2.842	-5.8	-0.353	4800	9500
K2Li3GaO4	0.889	1.053	-1.537	-2.096	7200	5500
RbLuO2	0.89	0.978	-1.363	-2.026	6000	9500
RbYO2	0.893	1.036	-1.447	-1.914	6000	9800
CaNb2O4	0.896	2.125	-0.718	-0.733	8800	8500
CsSr2Ta3O10	0.896	2.038	-2.628	-0.686	6000	6000
RbSmO2	0.896	1.032	-1.434	-1.931	6000	9500
La4MnSe6O	0.898	2.102	-0.764	-0.572	3100	9500
BaCr2O4	0.9	1.913	-1.555	-1.179	4100	3100
RbUO3	0.9	3.215	-2.345	-0.312	10000	10000
YTaO4	0.906	3.675	-5.487	-0.17	4800	9800
K4UO5	0.907	1.699	-1.719	-1.83	10000	10000
Ba2WO5	0.909	1.577	-2.233	-1.319	4300	7000
Na2MnO2	0.91	0.994	-0.461	-2.186	1800	1600
PmTiO3	0.912	2.095	0.263	-0.564	10000	10000
Gd2TiO5	0.914	2.433	-5.157	-0.235	3100	9500
TiO	0.917	1.727	0.608	-1.058	1600	1100
Sr4Nb2O9	0.918	1.358	-2.365	-1.491	8800	8500
Sr2MnWO6	0.918	1.722	-1.837	-0.965	4300	7000
Na2Zr2O5	0.92	1.265	-1.703	-2.195	2600	3400
Ba5Ta4O15	0.922	2.995	-3.66	-0.604	4800	3000
Ba3Sb2O	0.922	1.077	1.236	-1.628	3400	7900
Na2Hf2O5	0.924	1.32	-1.809	-2.087	2600	3400
EuNbO3	0.925	2.125	-0.716	-0.843	8800	9500
TiV2O4	0.927	2.403	-1.351	-0.266	3400	3300
BaMn2O3	0.927	0.966	0.079	-1.681	2300	3000
Li6MnO4	0.928	1.068	-1.729	-1.505	4200	2900
LuTaO4	0.933	4.492	-5.987	-0.069	4800	9500
Ba3Cr2WO9	0.933	1.913	-1.686	-1.112	4300	7000
Rb6Ge2O7	0.942	2.434	-2.259	-0.941	6000	6000
Ce4MnSe6O	0.942	2.056	-0.48	-0.617	3100	9500
CeCrO3	0.943	1.93	-4.447	-0.737	4100	9500
Ba2CaMoO6	0.945	1.323	-2.682	-1.281	5300	3900
Na4Ti5O12	0.946	1.893	-2.994	-0.749	1600	1100
PrCrO3	0.956	1.955	-4.199	-0.715	4100	9500
YbTiO3	0.956	2.095	-3.572	-0.773	3100	9500
Na7Al3O8	0.956	1.597	-1.921	-2.033	1000	1600
RbGdO2	0.956	1.091	-1.434	-1.931	6000	9500
Li3NbO4	0.956	1.868	-3.524	-0.688	8800	8500
RbHoO2	0.957	1.077	-1.412	-1.96	6000	9500
Nd4MnSe6O	0.958	2.1	-0.616	-0.574	3100	9500
CaTiO3	0.959	2.095	-3.747	-0.752	1600	3900
Eu2VO4	0.959	1.651	-3.717	-1.293	3400	9500
Na4FeO3	0.962	1.034	-0.23	-2.251	1400	2400
Sr2Nb2O7	0.964	1.97	-3.846	-0.607	8800	8500
MnO	0.967	2.866	-2.091	0.119	1800	1600
KNaMnO2	0.967	0.987	-0.052	-2.363	7200	1700
GdVO3	0.97	2.416	-1.746	-0.251	3400	9500
SrNbO3	0.97	1.711	0.672	-1.438	8800	8500
CaLaGaO4	0.972	2.016	-3.542	-0.965	3100	9500
SrTiO3	0.976	2.208	-3.616	-0.737	3000	4200
K6Ge2O7	0.979	2.434	-2.507	-0.882	7200	5300
BaTiO3	0.979	1.875	-2.983	-0.933	2300	3000
CeNbO4	0.983	2.312	-5.328	-0.41	8800	9500
SmTiO3	0.984	1.414	1.64	-1.58	3100	9500
KScO2	0.986	1.657	-1.907	-1.547	7200	5500
RbErO2	0.986	1.116	-1.427	-1.941	6000	9500
Cs2UO4	0.987	2.541	-2.343	-0.793	10000	10000
Na4GeO4	0.987	1.453	-2.414	-1.315	1900	5300
Cs2Li2TiO4	0.987	1.823	-1.723	-1.281	6000	6000
NdCrO3	0.989	1.913	-4.407	-0.855	4100	9500
Na4SnO3	0.991	1.401	-0.752	-1.757	1600	2600
BaMoO4	0.991	3.183	-4.664	-0.102	5300	3000
BaLaGaO4	0.991	1.884	-2.671	-1.147	3100	9500
Ba2MnMoO6	0.992	1.41	-0.939	-1.182	5300	3000
RbDyO2	0.996	1.121	-1.418	-1.952	6000	9500
BaPr2Ti3O10	0.999	2.009	-4.569	-0.668	3100	9500
BaNdZn3GaO7	1.004	1.9	-2.625	-1.102	3100	9500
RbLiMoO4	1.005	2.692	-3.383	-0.228	6000	6000
Li8GeO6	1.005	1.023	-2.718	-1.545	4200	5300
BeAl2O4	1.007	2.44	-4.714	-0.3	4000	8000
Ba2SmMoO6	1.01	1.238	0.998	-1.471	5300	9500
NaGaO2	1.011	2.109	-3.144	-0.731	1900	5500
BaNdGaO4	1.013	2.187	-2.514	-1.206	3100	9500
Li3UO4	1.015	2.259	-2.356	-0.996	10000	10000
KSrVO4	1.018	2.866	-3.308	-0.613	7200	4200
Ca2TaCrO6	1.018	1.913	-3.164	-0.836	4800	3900
TbVO3	1.021	1.929	-1.152	-0.745	3400	9500
Pr3NbO7	1.021	1.776	-4.111	-0.904	8800	9500
Sr2Mn3Sb2O2	1.023	0.842	1.065	-1.645	3400	7900
CaV2O4	1.025	1.917	-1.183	-0.958	3400	3900
KNa2GaO3	1.025	1.025	-1.614	-1.987	7200	5500
KNbO3	1.026	2.285	-3.131	-0.384	8800	8500
ScTaO4	1.029	2.842	-6.037	-0.297	4800	5500
LaCrO3	1.03	1.913	-4.126	-0.962	4100	9500
Ba2NdMoO6	1.032	1.171	1.219	-1.57	5300	9500
PmCrO3	1.032	2.247	-4.878	-0.421	10000	10000
K2Na4Be2O5	1.034	0.963	-1.551	-2.072	7200	8000
EuWO4	1.034	2.461	-5.232	-0.435	4300	9500
Mg4Ta2O9	1.038	2.099	-3.681	-0.646	4800	5300
K4GeO4	1.038	1.169	-1.693	-1.847	7200	5300
RbNbO3	1.04	2.306	-3.248	-0.22	8800	8500
BaMoO3	1.046	1.162	1.252	-1.581	5300	3000
VO	1.048	2.891	-0.495	-0.23	3400	3300
Ti3Co3O	1.049	1.711	0.668	-1.103	2700	3100
CsSr2Nb3O10	1.05	2.017	-3.181	-0.54	8800	8500
NaGdTiO4	1.051	1.805	-2.557	-1.146	3100	9500
EuTa2O6	1.052	2.652	-5.303	-0.375	4800	9500
NaNdTiO4	1.055	1.804	-2.554	-1.148	3100	9500
Ba2SnO4	1.055	1.59	-2.219	-1.318	2300	3000
LiGaO2	1.06	1.895	-3.66	-0.575	4200	5500
Na2Mn2O3	1.06	1.003	-0.497	-2.091	1800	1600
Y2TiO5	1.061	1.866	-4.852	-0.656	2600	9800
SmCrO3	1.061	1.913	-4.688	-0.773	4100	9500
PrNbO4	1.062	2.316	-5.344	-0.404	8800	9500
Rb2Zr2O5	1.062	1.28	-1.366	-1.994	6000	6000
Nd3GaO6	1.064	2.13	-4.454	-0.944	3100	9500
SrWO4	1.065	2.496	-4.472	-0.319	4300	7000
Nd3Ti3Se2O8	1.066	1.915	-0.289	-0.703	3100	9500
LaCuSeO	1.066	2.139	-2.418	-0.53	3100	9500
Ca2LuNbO6	1.067	1.794	-3.368	-0.949	8800	9500
NdNbO4	1.067	2.324	-5.513	-0.388	8800	9500
MgCr2O4	1.068	2.097	-4.063	-0.572	4100	5300
CaTa2O6	1.068	2.115	-3.972	-0.626	4800	3900
K3GaO3	1.07	2.41	-1.902	-1.539	7200	5500
K2Ti2O5	1.07	1.88	-2.535	-0.861	7200	1700
CsNdO2	1.07	1.07	-1.01	-2.221	6000	9500
Ba2SrUO6	1.072	2.14	-2.732	-1.134	10000	10000
DyVO3	1.072	2.481	-1.835	-0.19	3400	9500
K2Mn2O3	1.075	0.995	-0.366	-2.287	7200	1700
Li4MoO5	1.076	1.344	-2.945	-1.265	5300	2900
Sm2Ti2O7	1.077	2.095	-4.992	-0.647	3100	9500
YVO3	1.078	1.956	-0.569	-0.713	3400	9800
UAlO3	1.082	1.55	2.489	-1.253	10000	10000
Nd3NbO7	1.082	1.605	-3.657	-1.197	8800	9500
SmNbO4	1.087	2.303	-5.702	-0.426	8800	9500
Rb2UO4	1.089	2.713	-2.419	-0.815	10000	10000
Na5ReO6	1.092	1.759	-2.458	-1.278	3300	3300
Ba2CaUO6	1.092	2.176	-3.053	-1.053	10000	10000
Sr2MgMoO6	1.096	1.361	-2.808	-1.28	5300	5300
CaCr2O4	1.096	1.913	-2.919	-0.962	4100	3900
Cs2Li3GaO4	1.096	1.127	-1.279	-1.973	6000	6000
Sr2CaMoO6	1.097	1.33	-2.801	-1.335	5300	4200
YbTaO3	1.097	2.652	0.163	-1.172	4800	9500
Ca4Al6O13	1.098	2.731	-3.329	-1.043	1500	3900
Ti4O5	1.099	1.749	0.53	-1.002	1600	1100
Rb2Li2GeO4	1.1	1.592	-1.912	-1.308	6000	6000
KBaFeO3	1.102	2.108	-2.03	-1.323	7200	3000
KNaZnO2	1.105	1.366	-1.377	-2.255	7200	1700
MgTi2O4	1.106	1.698	0.342	-1.05	1600	5300
KLiZnO2	1.106	1.4	-1.643	-1.944	7200	2900
SrMoO4	1.107	3.157	-4.784	-0.163	5300	4200
Na5InO4	1.108	1.172	-1.71	-2.208	2000	3300
K4ZnO3	1.108	1.187	-0.957	-2.676	7200	1700
CeCrSe2O	1.109	2.278	-0.951	-0.392	4100	9500
KCrO2	1.109	1.856	-1.236	-1.471	7200	3100
Ba3Sb2O6	1.11	1.919	-0.28	-1.091	3400	7900
Rb8Fe2O7	1.11	1.276	-0.702	-2.758	6000	6000
Ta2VO6	1.111	2.519	-2.854	-0.15	4800	3300
CsSmO2	1.112	1.112	-1.035	-2.195	6000	9500
K2BeO2	1.114	1.114	-0.913	-2.72	7200	8000
Sr2GeO4	1.114	1.594	-2.992	-1.179	3000	5300
K3AlO3	1.116	0.991	-1.269	-2.352	7200	1700
K3AuO	1.118	1.118	-0.34	-2.727	7200	1700
BaPuO3	1.119	2.191	-3.206	-0.975	10000	10000
AcVO3	1.119	1.93	-2.269	-0.776	10000	10000
UTeO	1.12	2.358	0.253	-0.435	10000	10000
Sr2TaGaO6	1.121	1.978	-3.3	-1.037	4800	5500
Rb3NaTiO4	1.121	0.978	-1.296	-2.091	6000	6000
LaNbO4	1.121	2.308	-5.607	-0.417	8800	9500
CsNbO3	1.124	2.194	-3.001	-0.307	8800	8500
Ca2ErNbO6	1.125	1.701	-3.25	-1.066	8800	9500
BaCaGa4O8	1.126	2.134	-3.111	-0.859	2300	5500
NaSr3SbO6	1.128	1.876	-2.889	-1.15	3400	7900
NaTi2O4	1.128	1.97	-0.709	-1.011	1600	1100
HoVO3	1.129	2.076	-1.8	-0.594	3400	9500
SrTa2O6	1.129	2.215	-4.129	-0.468	4800	4200
Sr2MnMoO6	1.129	1.341	-0.829	-1.312	5300	4200
Sm2TiMnO6	1.129	1.887	-2.51	-0.783	3100	9500
PuCrO3	1.132	1.976	-3.456	-0.693	10000	10000
Tb2Ti2O7	1.133	2.095	-4.635	-0.602	3100	9500
BaYZn3GaO7	1.133	1.9	-3.163	-1.016	2600	9800
Cs6Cr2O7	1.135	2.332	-0.542	-1.744	6000	6000
Cs9GaO4	1.136	1.194	-0.345	-1.982	6000	6000
GdCrO3	1.136	2.394	-5.003	-0.274	4100	9500
Li3VO4	1.136	3.542	-3.722	-0.377	4200	3300
MnCr2O4	1.138	3.038	-4.259	0.207	4100	3100
Li3La3W2O12	1.138	1.877	-3.786	-0.704	4300	9500
BaGdZn3GaO7	1.14	1.9	-3.061	-1.006	3100	9500
K2Np2O5	1.14	1.199	0.045	-2.889	10000	10000
Rb3GaO3	1.14	2.426	-1.658	-1.599	6000	6000
BaWO4	1.141	2.511	-4.323	-0.304	4300	7000
Ca2HoNbO6	1.141	1.661	-3.217	-1.1	8800	9500
LiTi2O4	1.143	2.095	-2.099	-0.573	4200	2900
Li3Ce3W2O12	1.144	1.951	-3.81	-0.669	4300	9500
U4Te3O4	1.151	1.943	2.303	-0.89	10000	10000
Ba2FeWO6	1.152	1.824	-1.298	-0.908	4300	7000
Cs7O	1.155	1.155	0.286	-2.391	6000	6000
CaTaAlO5	1.156	2.311	-3.886	-0.736	4800	3900
GdNbO4	1.156	3.065	-5.924	0.016	8800	9500
BaLi2Ti6O14	1.157	2.636	-3.806	-0.514	4200	3000
Na3FeO3	1.157	1.52	-2.282	-1.543	1400	2400
KLi3GeO4	1.158	1.484	-1.99	-1.429	7200	5300
Cs4SnO3	1.16	1.277	0.09	-2.184	6000	6000
Sm3GaO6	1.161	2.109	-4.755	-0.829	3100	9500
Ba3Cr2MoO9	1.168	1.622	-1.137	-1.355	5300	3100
Na2WO4	1.169	2.528	-3.546	-0.324	4300	7000
KPu2O4	1.171	1.923	-1.03	-1.613	10000	10000
TbCrO3	1.171	1.913	-4.437	-0.801	4100	9500
CaAl4O7	1.171	2.569	-3.638	-0.858	1500	3900
NaInO2	1.172	1.716	-2.855	-0.998	2000	3300
Cs3AuO	1.172	1.172	-0.289	-2.414	6000	6000
EuMoO3	1.172	2.065	-2.229	-0.988	5300	9500
Ba2ZnO3	1.174	1.409	-1.652	-1.605	2300	3000
TbNbO4	1.175	2.32	-5.297	-0.397	8800	9500
Li6ZnO4	1.177	1.528	-2.818	-1.463	4200	2900
BaNb4O6	1.177	2.113	0.037	-0.662	8800	8500
Rb2SnO2	1.178	1.77	-0.702	-1.421	6000	6000
Ba3In2O6	1.178	1.362	-1.453	-1.795	2300	3300
Ba2NaReO6	1.181	2.069	-2.998	-0.926	3300	3300
LiTaO3	1.183	2.254	-3.682	-0.416	4800	2900
Ba2YbReO6	1.185	2.351	-3.233	-0.888	3300	9500
DyNbO4	1.186	3.407	-5.937	0.073	8800	9500
K2ZnO2	1.187	1.412	-1.191	-2.442	7200	1700
Na2ZnO2	1.188	1.313	-1.849	-2.069	1900	1600
Ba2HoSbO6	1.188	2.094	-3.186	-0.832	3400	9500
Rb2In4O7	1.188	1.684	-1.76	-1.455	6000	6000
Ba2ErSbO6	1.189	2.062	-3.195	-0.86	3400	9500
Na6ZnO4	1.189	1.361	-1.683	-2.239	1900	1600
ErVO3	1.189	2.083	-1.859	-0.584	3400	9500
Cs2Li2GeO4	1.19	1.773	-1.786	-1.236	6000	6000
K3CoO2	1.193	1.483	-0.234	-2.488	7200	3100
Ba2DySbO6	1.194	2.086	-3.172	-0.839	3400	9500
CsK2CoO2	1.194	1.624	-0.18	-2.308	7200	6000
Rb2Hf2O5	1.195	1.335	-1.28	-2.109	6000	6000
Ba2TbSbO6	1.196	2.045	-3.155	-0.879	3400	9500
KInO2	1.196	1.684	-2.186	-1.248	7200	3300
Pr2Be2GeO7	1.196	2.767	-4.958	-0.535	4000	9500
Cs8Tl8O	1.197	1.295	-0.011	-1.947	6500	6500
Ba2YSbO6	1.197	2.016	-3.029	-0.911	3400	9800
NaLaScNbO6	1.197	1.833	-2.748	-1.004	8800	9500
Ba2CaReO6	1.197	2.351	-3.203	-0.899	3300	3900
CsYO2	1.201	1.201	-0.866	-2.365	6000	9800
La2Mn2Se2O3	1.201	2.137	-1.214	-0.536	3100	9500
MnV2O4	1.201	2.407	-2.458	-0.262	3400	3300
Gd3NbO7	1.202	2.332	-4.851	-0.349	8800	9500
Cs8Fe2O7	1.203	1.354	-0.568	-2.66	6000	6000
Ba2SrIn2O6	1.205	1.343	-1.486	-1.774	3000	4200
Ca2MgWO6	1.205	1.665	-3.754	-0.863	4300	7000
La4Se3O4	1.205	2.099	-2.117	-0.624	3100	9500
Ce2Mn2Se2O3	1.206	2.078	-0.804	-0.593	3100	9500
YNbO4	1.206	3.76	-5.574	-0.06	8800	9800
Li8SnO6	1.207	1.341	-2.801	-1.462	4200	2900
Ba2NbInO6	1.208	1.801	-3.047	-0.958	8800	8500
SrLi2Ti6O14	1.212	2.492	-3.81	-0.541	4200	4200
HoNbO4	1.212	2.366	-5.85	-0.336	8800	9500
Ba2SmSbO6	1.213	1.974	-3.207	-0.974	3400	9500
Ca2NbCrO6	1.214	1.718	-3.092	-0.858	8800	8500
Sr9Zn4Cu2O14	1.215	2.043	-1.445	-1.491	3000	4200
DyCrO3	1.216	2.458	-5.104	-0.209	4100	9500
Rb7NaZn2O6	1.216	1.301	-0.872	-2.592	6000	6000
KCuO	1.216	2.152	-1.579	-1.389	7200	1700
Cs3AlGe2O7	1.217	2.434	-2.918	-0.453	6000	6000
Ba2MgGe2O7	1.218	2.827	-3.678	-0.599	2300	5300
Li3Nd3W2O12	1.22	1.903	-3.568	-0.71	4300	9500
Ba2TaInO6	1.22	1.838	-3.155	-0.904	4800	3300
Ba2LiReO6	1.22	2.067	-3.134	-0.858	4200	3300
Li4GeO4	1.221	1.592	-3.118	-1.009	4200	5300
Ba2UFeO6	1.222	2.616	-1.762	-0.883	10000	10000
BaV13O18	1.223	1.463	0.679	-1.204	3400	3300
Sc2MnO4	1.226	2.145	-2.825	-0.525	4500	5500
Ba2NdSbO6	1.226	1.961	-2.968	-1	3400	9500
K3MnO3	1.227	2.7	-1.027	-2.036	7200	1700
Cs9AlO4	1.228	1.089	0.106	-2.179	6000	6000
Sr2SnO4	1.228	1.489	-2.529	-1.411	3000	4200
SrLi2Ta2O7	1.229	2.425	-3.529	-0.731	4800	4200
Dy2Ti2O7	1.229	2.521	-5.279	-0.164	3100	9500
K6Fe2O5	1.229	1.217	-0.037	-2.327	7200	2400
KNa2CuO2	1.233	1.516	-1.028	-2.309	7200	1700
La2Be2GeO7	1.233	2.481	-4.868	-0.62	4000	9500
Ca2NbAlO6	1.234	2.304	-3.571	-0.853	8800	8500
CsBa2Nb3O10	1.235	1.778	-2.718	-0.694	8800	8500
SrPuO3	1.237	2.191	-3.073	-1.009	10000	10000
ErNbO4	1.238	2.372	-5.863	-0.33	8800	9500
Ba2LaSbO6	1.24	1.948	-3.018	-1.024	3400	9500
Cs2K4Fe2O5	1.24	1.412	-0.017	-2.074	7200	6000
Sr3Ga4O9	1.241	1.941	-3.191	-1.089	3000	5500
NaNdMnWO6	1.244	1.906	-2.527	-0.61	4300	9500
Ba2PrSbO6	1.246	1.935	-3.029	-1.061	3400	9500
TiMn2O4	1.247	2.572	-2.283	-0.097	1800	1600
K4SnO4	1.247	1.533	-1.649	-1.914	7200	2600
K2O	1.248	1.318	-0.714	-2.917	7200	1700
Rb3FeO3	1.248	1.281	-1.172	-2.268	6000	6000
Li5FeO4	1.251	1.495	-2.79	-1.4	4200	2900
YCrO3	1.254	1.913	-4.736	-0.797	4100	9800
Sr2FeWO6	1.254	1.802	-1.557	-0.947	4300	7000
Ce4Se3O4	1.256	2.081	-1.772	-0.699	3100	9500
La2Ti2O7	1.257	2.095	-5.071	-0.58	3100	9500
Eu5Nb4O15	1.257	2.438	-4.371	-0.859	8800	9500
PrTa3O9	1.258	2.652	-5.688	-0.274	4800	9500
Ba2Nb5O9	1.259	1.967	0.07	-0.872	8800	8500
BaPrMn2O5	1.259	1.77	-0.575	-1.348	3100	9500
K3NaRe2O9	1.26	1.709	-2.2	-1.262	7200	3300
BaGeO3	1.261	2.434	-3.604	-0.623	2300	5300
NaLiZnO2	1.263	1.353	-2.022	-1.896	4200	2900
Li2MoO4	1.263	3.026	-3.949	-0.135	5300	2900
TmNbO4	1.264	3.835	-5.943	0.141	8800	9500
Li5ReO6	1.265	2.065	-3.3	-0.873	4200	3300
NaMnO2	1.265	2.938	-2.406	-0.891	1800	1600
Rb3CuO2	1.265	1.369	-0.79	-2.557	6000	6000
Ba2FeMoO6	1.267	1.627	0.22	-1.456	5300	3000
Ba2In2O5	1.27	1.684	-1.95	-1.449	2300	3300
SrIn2O4	1.271	1.77	-3.229	-1.129	3000	4200
CsCuO	1.273	2.241	-1.27	-1.353	6000	6000
Sm2Be2GeO7	1.275	2.767	-5.314	-0.558	4000	9500
Cs9ScO4	1.276	1.512	0.052	-2.191	6000	6000
K2Rb4Fe2O5	1.279	1.33	-0.022	-2.178	7200	6000
NaLaMnWO6	1.281	1.889	-2.474	-0.632	4300	9500
Gd3GaO6	1.282	2.203	-5.028	-0.284	3100	9500
BaNdMn2O5	1.283	1.764	-0.579	-1.345	3100	9500
Rb3CoO2	1.283	1.411	0.035	-2.542	6000	6000
Rb3AlO3	1.286	1.139	-0.977	-2.475	6000	6000
ErCrO3	1.288	2.065	-5.128	-0.606	4100	9500
Nd4Se3O4	1.289	2.084	-1.73	-0.61	3100	9500
Li2CaGeO4	1.29	1.64	-3.571	-0.983	4200	5300
K2Ti6O13	1.297	2.361	-3.289	-0.307	7200	1700
EuSnO3	1.301	2.056	-4.16	-0.961	3100	9500
Rb2Ti6O13	1.301	2.33	-3.207	-0.338	6000	6000
BeCr2O4	1.302	2.586	-4.812	-0.205	4100	8000
Sr3UO6	1.303	1.789	-2.708	-1.331	10000	10000
CsReO4	1.303	4.478	-4.737	0.303	6000	6000
Rb9O2	1.303	1.234	0.178	-2.716	6000	6000
Sr2Ti6O13	1.304	2.096	-0.598	-0.778	3000	4200
Ba3W2O9	1.304	1.577	-2.279	-1.302	4300	7000
Ba2MnReO6	1.305	2.384	-1.934	-0.799	3300	3300
Rb4SnO4	1.305	2.136	-1.693	-1.543	6000	6000
NpCrO3	1.307	2.404	-0.372	-0.266	10000	10000
Cs6Fe2O5	1.309	1.442	-0.022	-2.028	6000	6000
Sr2HoSbO6	1.309	2.073	-3.325	-0.883	3400	9500
NaLaMgWO6	1.311	1.884	-3.379	-0.715	4300	9500
LaCuTeO	1.312	1.991	-1.427	-0.68	4900	9500
CaWO4	1.312	2.461	-4.417	-0.427	4300	7000
RbReO4	1.314	4.491	-4.74	0.299	6000	6000
Y5Mo2O12	1.315	2.567	-1.488	-0.657	5300	9800
K2La2Ti3O10	1.315	2.333	-2.575	-0.883	7200	9500
Li3Sm3W2O12	1.315	2.204	-4.159	-0.663	4300	9500
MgTa2O6	1.316	2.652	-4.254	-0.359	4800	5300
Ho2Ti2O7	1.316	2.095	-5.195	-0.538	3100	9500
Sr3V2O8	1.317	3.629	-4.051	-0.509	3400	4200
Rb3MnO3	1.319	1.381	-0.878	-2.465	6000	6000
LuNbO4	1.319	4.601	-6.049	0.144	8800	9500
Sr2YSbO6	1.319	2.021	-3.165	-0.963	3400	9800
K6MgO4	1.321	1.312	-0.789	-2.844	7200	5300
NaSmGeO4	1.321	2.434	-3.87	-0.569	3100	9500
Ba2UMnO6	1.326	2.212	-1.299	-1.059	10000	10000
DyCuSeO	1.327	2.522	-1.607	-0.149	3100	9500
Ba2MgUO6	1.327	2.132	-2.655	-1.161	10000	10000
NdTa3O9	1.327	2.652	-5.84	-0.265	4800	9500
NaNbO3	1.328	2.266	-3.557	-0.406	8800	8500
La4Mo2O11	1.329	2.139	-0.632	-0.801	5300	9500
Ti2O3	1.329	2.055	-0.371	-0.615	1600	1100
Na3SbO3	1.33	1.894	-1.373	-1.125	3400	7900
La4FeSe6O	1.33	1.846	-0.05	-0.828	3100	9500
Na4CoO3	1.331	1.604	-0.861	-2.073	2700	3100
Sr2DySbO6	1.331	2.067	-3.305	-0.893	3400	9500
K3FeO3	1.331	1.351	-1.403	-2.134	7200	2400
Cs9InO4	1.333	1.196	0.253	-2.45	6000	6000
Rb2PbO2	1.334	1.637	-1.069	-1.807	6000	6000
CeCuTeO	1.334	1.963	-0.998	-0.707	4900	9500
ScV2O4	1.335	1.622	0.131	-0.882	4500	5500
Ba2NbFeO6	1.335	2.583	-3.246	-0.826	8800	8500
Cs3InO3	1.338	1.566	-1.271	-1.951	6000	6000
Cs3SbO3	1.339	1.882	-0.804	-1.259	6000	7900
Ba2ZnGe2O7	1.342	2.85	-3.829	-0.524	2300	5300
Ba2ZnWO6	1.343	1.551	-2.515	-1.213	4300	7000
NaGdGeO4	1.343	2.562	-3.456	-0.271	3100	9500
KReO4	1.343	3.915	-4.789	0.209	7200	3300
Sr2CrMoO6	1.343	1.82	0.035	-1.232	5300	4200
SrZnO2	1.344	1.401	-2.319	-1.525	3000	4200
LiInO2	1.345	1.651	-3.072	-1.124	4200	3300
Ca2SnO4	1.346	1.701	-3.224	-1.074	1600	3900
K3SbO3	1.347	1.602	-0.994	-1.431	7200	7900
Rb3AuO	1.347	1.347	0.126	-2.84	6000	6000
RbCuO	1.348	2.152	-1.411	-1.372	6000	6000
Tb3GaO6	1.348	2.109	-4.429	-0.822	3100	9500
Gd2Be2GeO7	1.348	3.134	-4.922	-0.147	4000	9500
NaTbGeO4	1.35	2.434	-3.825	-0.527	3100	9500
Cs2PbO2	1.352	1.912	-1.038	-1.651	6000	6000
NaYGeO4	1.354	3.51	-3.466	-0.399	2600	9800
Ba5Nb4O15	1.354	2.208	-3.209	-0.829	8800	8500
Pr2Sn2O7	1.355	2.312	-4.81	-0.567	3100	9500
K3NiO2	1.355	1.503	-0.11	-2.777	7200	1700
Ce4FeSe6O	1.356	1.834	0.213	-0.839	3100	9500
Sr2SmSbO6	1.356	1.923	-3.255	-1.057	3400	9500
K2Sn2O3	1.357	1.768	-1.145	-1.077	7200	2600
RbLiZn2O3	1.362	1.41	-1.536	-1.782	6000	6000
NdCuTeO	1.363	1.788	-0.84	-0.881	4900	9500
MnAl2O4	1.364	2.464	-3.252	-0.272	1800	1600
La3FeO6	1.365	2.005	-4.519	-1.067	3100	9500
BaNdFe2O5	1.366	1.975	-0.088	-1.308	3100	9500
Li2SnO3	1.368	2.182	-3.39	-0.802	4200	2900
TaAlO4	1.368	2.842	-5.771	-0.196	4800	2300
EuIn2O4	1.369	1.738	-3.564	-1.333	3100	9500
BaCaFe4O7	1.369	2.068	-0.2	-1.328	2300	3900
Sr3Fe2O5	1.37	1.62	0.063	-1.443	3000	4200
RbScO2	1.371	1.436	-1.328	-2.072	6000	6000
Ca2Nb2O7	1.373	1.6	-3.304	-0.982	8800	8500
Nd2Sn2O7	1.373	2.332	-4.992	-0.548	3100	9500
BaNb7O9	1.375	2.125	0.027	-0.525	8800	8500
La2Sn2O7	1.375	2.292	-5.054	-0.587	3100	9500
K6CdO4	1.376	1.579	-0.881	-2.751	7200	1700
SrNb4O6	1.377	2.125	0.089	-0.841	8800	8500
NdTiCrO5	1.377	2.057	-5.33	-0.558	4100	9500
NaHoGeO4	1.377	2.434	-3.796	-0.468	3100	9500
Cs2O	1.381	1.447	-0.563	-2.666	6000	6000
RbMnO2	1.381	3.212	-1.839	-1.191	6000	6000
NaTbMnWO6	1.382	1.901	-3.098	-0.615	4300	9500
Ba2FeGe2O7	1.383	2.652	-2.974	-0.579	2300	5300
CsW2O6	1.384	2.663	-2.111	0.037	6000	7000
Cs2Sn2O3	1.384	1.838	-0.978	-0.923	6000	6000
K2PbO2	1.385	1.463	-0.981	-2.147	7200	2700
K6Pb2O5	1.386	1.385	-0.754	-2.359	7200	2700
Na3CoO2	1.388	1.335	-0.492	-2.316	2700	3100
Sr2NbInO6	1.389	1.775	-3.132	-1.022	8800	8500
BaTcO3	1.39	2.104	-2.365	-0.876	10000	10000
Ba5V5O14	1.391	1.578	1.172	-1.566	3400	3300
Sr2TaFeO6	1.391	2.584	-3.548	-0.807	4800	4200
CaIn2O4	1.392	1.854	-3.361	-1.018	2000	3900
CeTa3O9	1.394	2.652	-5.41	-0.368	4800	9500
Mg2TiO4	1.395	1.945	-3.758	-0.724	1600	5300
NaCaVO4	1.396	2.88	-3.38	-0.629	3400	3900
BaGdFe4O7	1.397	2.014	-0.093	-1.309	3100	9500
NaErGeO4	1.397	2.434	-3.782	-0.457	3100	9500
Nd3FeO6	1.398	1.975	-4.159	-1.037	3100	9500
KNpO3	1.398	3.622	-2.925	-0.557	10000	10000
Rb7Au5O2	1.398	1.489	0.038	-2.7	6000	6000
Ba2YFe3O8	1.399	1.867	-1.184	-1.5	2600	9800
ZnO	1.401	2.455	-4.149	-0.15	1900	1600
Sr2MgReO6	1.404	2.616	-3.544	-0.831	3300	5300
CsNa3TiO4	1.404	1.293	-1.241	-1.973	6000	6000
Rb5Au3O2	1.404	1.88	-0.428	-2.56	6000	6000
Sr2CaReO6	1.405	2.247	-3.195	-0.997	3300	4200
Sr2LiReO6	1.405	2.047	-3.215	-0.938	4200	4200
La2ReO5	1.405	2.31	-1.897	-0.644	3300	9500
Cs2MoO4	1.407	3.063	-2.508	-0.656	6000	6000
Sr2Nb5O9	1.407	2.038	0.164	-0.967	8800	8500
NaTmGeO4	1.408	2.671	-3.766	-0.168	3100	9500
BaEuFe2O5	1.41	2.159	-1.113	-1.427	3100	9500
Er2Ti2O7	1.41	2.095	-5.208	-0.532	3100	9500
Rb2Zn3O4	1.41	1.495	-1.409	-1.947	6000	6000
Sr2CaUO6	1.412	2.027	-3.063	-1.173	10000	10000
Pr2Mn2Se2O3	1.412	2.114	-0.784	-0.56	3100	9500
BaGdFe2O5	1.413	1.963	0.025	-1.373	3100	9500
Sr2LaSbO6	1.414	1.834	-2.921	-1.224	3400	9500
Ba2MgReO6	1.415	2.617	-3.444	-0.818	3300	5300
Dy3GaO6	1.416	2.277	-5.09	-0.21	3100	9500
Rb2NiO2	1.417	1.749	-1.148	-2.311	6000	6000
Cs2K2Cd3O5	1.418	1.732	-1.196	-2.122	7200	6000
K2Mg2Nb4O13	1.42	1.793	-3.091	-0.681	8800	8500
La6UO12	1.422	3.012	-4.7	-0.847	10000	10000
TiMnO3	1.424	2.564	-3.629	-0.106	1800	1600
BaTbFe2O5	1.425	1.993	-0.09	-1.307	3100	9500
Ba3CaSb2O9	1.426	1.966	-3.179	-0.987	3400	7900
Ta2CrO6	1.426	2.479	-2.498	-0.19	4800	3100
Dy2Be2GeO7	1.428	3.165	-4.859	-0.116	4000	9500
Na2Zn2O3	1.428	1.407	-2.144	-1.765	1900	1600
Sm2Sn2O7	1.428	2.295	-5.184	-0.585	3100	9500
Sr2NbFeO6	1.431	2.584	-3.502	-0.83	8800	8500
La3Ga5SnO14	1.431	2.694	-4.956	-0.692	3100	9500
KTlO	1.432	1.876	-1.178	-1.837	7200	6500
Y2Be2GeO7	1.434	3.365	-4.846	-0.374	4000	9800
Li3Gd3W2O12	1.435	1.773	-3.451	-0.749	4300	9500
Rb2CdO2	1.436	1.731	-1.157	-2.301	6000	6000
Na2ZnGeO4	1.437	2.427	-3.281	-0.56	1900	5300
RbSbO2	1.439	2.276	-1.527	-0.672	6000	7900
Ba3NaRuO6	1.439	2.371	-2.034	-1.323	8000	3200
Na3BiO3	1.44	1.844	-1.805	-1.423	6000	5300
Na14Cd2O9	1.44	1.719	-1.754	-2.164	1300	1700
CaMoO4	1.441	3.157	-4.726	-0.272	5300	3900
BaDyFe2O5	1.441	1.938	0.074	-1.383	3100	9500
RbTcO3	1.442	1.74	-0.698	-1.463	10000	10000
CsTaO3	1.445	2.652	-2.943	-0.331	6000	6000
Sm3FeO6	1.446	2.063	-4.677	-0.889	3100	9500
NaLuGeO4	1.446	4.127	-3.731	-0.179	3100	9500
CsIn3O5	1.448	1.774	-1.671	-1.406	6000	6000
NpSeO	1.448	2.45	-0.553	-0.22	10000	10000
Na2GeO3	1.45	2.559	-3.24	-0.595	1900	5300
YbNbO3	1.451	2.125	-1.005	-0.795	8800	9500
Cs4SnO4	1.451	2.298	-1.564	-1.515	6000	6000
AcMnO3	1.452	3.094	-5.141	-0.631	10000	10000
CsTcO4	1.452	4.442	-4.846	0.349	10000	10000
Li2ZnGeO4	1.452	2.427	-3.719	-0.38	4200	5300
CaTa4O11	1.453	2.486	-5.086	-0.191	4800	3900
SrV13O18	1.456	1.463	1.275	-1.623	3400	4200
NaCuO	1.456	2.195	-2.003	-1.288	1500	1600
KTcO3	1.457	1.827	-1.039	-1.283	10000	10000
Ba2Bi2O5	1.46	1.986	-1.296	-1.223	6000	5300
CsK2AuO2	1.46	1.994	-1.386	-2.246	7200	6000
Rb4Fe2O5	1.46	2.916	-1.857	-1.363	6000	6000
Cs3FeO3	1.462	1.545	-1.144	-1.924	6000	6000
V2O3	1.463	2.891	-3.318	0.029	3400	3300
Ta2MnO6	1.463	2.533	-4.546	-0.136	4800	2300
LiTa3O8	1.464	2.497	-4.08	-0.188	4800	2900
CsTcO3	1.47	1.536	-0.134	-2.17	10000	10000
AcGaO3	1.47	2.109	-5.031	-0.714	10000	10000
Sr2UFeO6	1.471	2.634	-1.893	-0.941	10000	10000
Ba3SrSb2O9	1.471	1.925	-2.804	-1.093	3400	7900
K3BiO3	1.471	1.63	-1.511	-1.707	7200	5300
BaSmFe2O5	1.472	1.723	0.501	-1.598	3100	9500
EuTcO3	1.472	2.031	-3.305	-1.021	10000	10000
Ho3GaO6	1.473	2.109	-5.031	-0.61	3100	9500
Na4SnO4	1.473	2.057	-2.387	-1.407	1600	2600
NaFeO2	1.473	2.581	-3.031	-0.839	1400	2400
Y3GaO6	1.474	1.983	-4.714	-0.816	2600	9800
AcFeO3	1.474	2.627	-5.228	-0.654	10000	10000
BaYFe2O5	1.475	1.915	0.12	-1.407	2600	9800
AcInO3	1.475	1.885	-4.773	-0.809	10000	10000
CsLuW2O8	1.479	3.226	-3.67	-0.42	6000	9500
Mg3Nb6O11	1.48	2.125	-0.126	-0.653	8800	8500
K2CdO2	1.48	1.667	-1.285	-2.348	7200	1700
Sr3Fe2O6	1.481	1.963	-1.864	-1.348	3000	4200
Li6UO6	1.482	2.389	-3.053	-1.08	10000	10000
Ba2InSbO6	1.482	1.935	-3.026	-1.057	3400	7900
BaFe2O4	1.482	2.581	-3.075	-1.005	2300	3000
Li10Zn4O9	1.483	1.723	-2.873	-1.398	4200	2900
Al2O3	1.487	2.558	-5.396	-0.38	1000	1600
EuPuO3	1.487	2.191	-3.55	-1.266	10000	10000
RbLiO	1.489	1.443	-0.513	-2.948	6000	6000
SrSnO3	1.49	2.057	-3.305	-0.893	3000	4200
Na6PbO5	1.49	1.804	-1.675	-2.241	1800	2700
Mn2Mo3O8	1.492	3.352	-2.197	0.295	5300	2400
Cs3BiO3	1.495	1.949	-1.453	-1.545	6000	6000
LiFeO2	1.495	2.581	-3.579	-0.702	4200	2900
Sr3V2O7	1.495	1.767	0.478	-1.363	3400	4200
K2Li14Zr3O14	1.495	1.24	-1.532	-2.057	7200	3400
LiMnNbO4	1.496	2.037	-3.023	-0.518	8800	8500
LiNdGeO4	1.499	2.279	-3.94	-0.634	4200	9500
Sr2InSbO6	1.499	1.938	-3.109	-1.034	3400	7900
LiYMo3O8	1.5	2.132	-1.632	-0.537	5300	9800
SmCuSeO	1.5	2.049	-1.942	-0.621	3100	9500
Li4CrSbO6	1.502	2.481	-3.222	-0.72	4200	7900
K2NiO2	1.503	1.749	-1.293	-2.34	7200	1700
Na5OsO6	1.505	2.148	-2.537	-1.313	9100	5500
Na5MnO4	1.507	1.507	-1.6	-2.318	1800	1600
Sr2MgGe2O7	1.508	2.609	-3.754	-0.682	3000	5300
Ba2ScCuO4	1.508	2.334	-1.813	-1.395	4500	5500
Rb3BiO3	1.509	1.632	-1.443	-1.764	6000	6000
Rb2Pu2O5	1.509	1.842	-0.548	-2.325	10000	10000
Gd2Sn2O7	1.51	2.806	-5.389	-0.148	3100	9500
YbSnO3	1.51	2.057	-3.486	-0.816	3100	9500
Rb2Na4Co2O5	1.512	1.618	-0.367	-2.092	6000	6000
K4BaGe3O9	1.513	2.647	-2.759	-0.713	7200	5300
K3CrO4	1.514	2.044	-0.689	-2.284	7200	3100
Mg2Mo3O8	1.514	2.204	-1.826	-0.484	5300	5300
Cr2O3	1.514	3.017	-6.283	0.192	4100	3100
RbTcO4	1.517	4.417	-4.83	0.341	10000	10000
YVO4	1.518	5.238	-6.626	0.203	3400	9800
Gd3FeO6	1.52	2.706	-4.964	-0.299	3100	9500
Ca2AlGaO5	1.521	1.731	-3.349	-1.204	1900	5500
YInO3	1.521	1.893	-4.724	-0.868	2600	9800
Ba3Nb2ZnO9	1.522	1.673	-3.05	-1.004	8800	8500
Li6CoO4	1.525	1.761	-1.86	-1.458	4200	3100
EuGeO3	1.526	2.434	-4.346	-0.868	3100	9500
NaTcO3	1.527	3.997	-3.129	-0.24	10000	10000
Tm2Ti2O7	1.528	2.552	-5.278	-0.133	3100	9500
Na3TlO2	1.528	1.883	-1.275	-2.052	6500	6500
ScNbO4	1.528	2.378	-5.954	-0.324	8800	8500
BaSnO3	1.53	2.095	-3.021	-0.915	2300	3000
GdCuSeO	1.53	2.476	-1.854	-0.195	3100	9500
Ba2NiMoO6	1.531	1.856	-2.01	-1.428	5300	3000
Na3Co2SbO6	1.532	2.159	-2.261	-0.849	3400	7900
BaTbMn2O5	1.533	2.013	-0.579	-1.346	3100	9500
LiPrW2O8	1.534	2.5	-5.036	-0.391	4300	9500
La2GeO5	1.534	1.826	-4.554	-1.025	3100	9500
K4Fe2O5	1.535	2.916	-1.946	-1.357	7200	2400
Nd2WO6	1.537	2.035	-4.822	-0.605	4300	9500
K2SnO3	1.537	2.262	-2.201	-1.319	7200	2600
KNaGeO3	1.538	2.679	-2.764	-0.704	7200	5300
Li4FeSbO6	1.539	2.369	-3.441	-0.745	4200	7900
Tb2Sn2O7	1.539	2.316	-4.756	-0.563	3100	9500
Er3GaO6	1.54	2.109	-5.069	-0.596	3100	9500
Li2WO4	1.54	2.202	-3.672	-0.41	4300	7000
Rb2CrO4	1.54	3.95	-3.229	-0.153	6000	6000
LaInO3	1.541	1.651	-4.448	-1.215	3100	9500
K2Zn3O4	1.544	1.416	-1.671	-1.884	7200	1700
Li5SbO5	1.545	1.776	-2.93	-1.263	4200	7900
Na4Mn2O5	1.548	1.343	-1.653	-2.249	1800	1600
Rb5Co2O4	1.548	1.54	-0.59	-2.409	6000	6000
K2CoO2	1.55	1.774	-0.801	-2.093	7200	3100
SrTcO3	1.55	2.023	-2.286	-1.038	10000	10000
KTcO4	1.551	4.277	-4.866	0.283	10000	10000
Ba3Ta2ZnO9	1.553	1.683	-3.129	-0.984	4800	3000
K4Rb2Co2O5	1.554	1.559	-0.542	-2.347	7200	6000
Er2Be2GeO7	1.554	2.767	-5.094	-0.478	4000	9500
Ba2U2O7	1.558	2.239	-0.987	-1.015	10000	10000
Sr2FeSbO6	1.562	2.623	-3.237	-0.923	3400	7900
Rb2Al2Sb2O7	1.562	2.428	-2.131	-0.496	6000	7900
V2GaO4	1.563	2.743	-1.691	-0.063	3400	5500
Rb2RuO4	1.563	3.856	-3.051	-0.242	8000	6000
CeFeO3	1.565	2.579	-4.51	-0.702	3100	9500
K2Pb2O3	1.566	1.788	-1.601	-1.463	7200	2700
KMo4O6	1.566	2.594	-2.031	-0.04	7200	2400
Sr2Sb2O7	1.568	2.027	-3.14	-0.963	3400	7900
NaSr3RuO6	1.569	2.589	-3.029	-1.091	8000	4200
Ba2CaTeO6	1.569	3.425	-3.688	-0.627	4900	3900
TiNb3O6	1.57	2.368	-0.696	-0.301	8800	8500
KSbO2	1.57	2.24	-1.607	-0.697	7200	7900
CsK2LaV2O8	1.57	2.583	-2.804	-0.563	7200	9500
Er2WO6	1.571	2.565	-5.414	-0.466	4300	9500
La2Fe2Se2O3	1.572	1.931	-1.283	-0.743	3100	9500
Li2TcO3	1.574	1.869	-1.867	-1.151	10000	10000
SrTa4O11	1.574	2.543	-4.842	-0.195	4800	4200
ZnCr2O4	1.574	2.689	-4.703	0.021	4100	3100
K3NdV2O8	1.574	2.657	-2.904	-0.571	7200	9500
Rb2O	1.575	1.638	-0.443	-3.019	6000	6000
Ba3MgSb2O9	1.575	1.972	-2.956	-1.043	3400	7900
Na3SbO4	1.576	1.992	-2.669	-1.069	3400	7900
Sr2MnGe2O7	1.579	2.198	-1.799	-0.809	3000	5300
La3SbO7	1.579	2.825	-4.848	-0.706	3400	9500
Ba2CaOsO6	1.579	3.305	-3.143	-0.823	9100	5500
Ba2NiWO6	1.579	2.015	-2.898	-1.069	4300	7000
Mg4Nb2O9	1.581	1.776	-3.894	-0.679	8800	8500
CeGaO3	1.584	2.109	-4.32	-0.76	3100	9500
CsSbO2	1.584	2.349	-1.556	-0.63	6000	7900
Cs7Au5O2	1.584	1.716	-0.406	-2.125	6000	6000
Ba2SrTeO6	1.584	2.789	-3.143	-0.854	4900	4200
CeMnO3	1.585	3.048	-4.383	-0.693	3100	9500
Y2Sn2O7	1.586	2.932	-5.054	-0.427	2600	9800
Sr2CoWO6	1.586	2.046	-2.263	-1.018	4300	7000
K2RbTbV2O8	1.587	2.961	-3.028	-0.516	7200	9500
Gd2WO6	1.587	2.477	-5.383	-0.15	4300	9500
CsFeO2	1.588	2.581	-1.858	-1.143	6000	6000
Dy2Sn2O7	1.592	2.909	-5.383	-0.098	3100	9500
Li4InSbO6	1.593	1.876	-3.224	-0.998	4200	7900
SrGeO3	1.594	2.434	-3.893	-0.599	3000	5300
ThTa2O7	1.594	2.652	-7.474	-0.272	10000	10000
Ba3MnSb2O9	1.595	1.977	-1.588	-1.009	3400	7900
Ba2NaOsO6	1.595	3.027	-3.27	-0.753	9100	5500
CaNb2O6	1.596	2.104	-4.378	-0.424	8800	8500
LiScMo3O8	1.596	2.257	-2.484	-0.404	5300	5500
NiPtO3	1.598	4.697	-7.948	0.541	9100	5500
BaYMn2O5	1.598	1.954	-0.411	-1.439	2600	9800
Eu2Ga2O5	1.598	2.109	-3.429	-1.342	3100	9500
Li4HfTcO6	1.599	2.016	-2.075	-0.969	10000	10000
LiMnO2	1.6	2.466	-2.466	-0.911	4200	2900
Sr2MnGaO5	1.601	2.851	-1.895	-1.151	3000	5500
K2RbGdV2O8	1.602	2.976	-2.979	-0.533	7200	9500
Ba2YReO6	1.605	2.354	-0.236	-1.171	3300	9800
Li4AlSbO6	1.606	2.445	-3.435	-0.746	4200	7900
Sr2CaTeO6	1.607	2.827	-3.538	-0.782	4900	4200
YbMoO3	1.607	2.065	-1.35	-0.945	5300	9500
KGdW2O8	1.607	2.734	-4.1	-0.121	7200	9500
Ba3NaBiO6	1.607	2.829	-2.39	-1.257	6000	5300
BaNb2O6	1.608	2.183	-4.19	-0.317	8800	8500
PrFeO3	1.608	2.598	-4.566	-0.682	3100	9500
Pr3SbO7	1.612	2.26	-4.413	-0.712	3400	9500
Ca2Ga2O5	1.613	1.705	-3.192	-1.283	1900	5500
Sr2Bi2O5	1.615	1.752	-1.584	-1.449	6000	5300
BaTi2O5	1.618	2.052	-3.35	-0.75	2300	3000
Ba3NaIrO6	1.618	2.194	-1.938	-1.366	9100	5500
GdY2SbO7	1.618	4.842	-5.57	-0.174	3400	9800
K2Al2Sb2O7	1.619	2.738	-2.219	-0.515	7200	7900
K2RuO4	1.619	3.309	-2.606	-0.544	8000	3200
SrFeO2	1.62	1.627	0.056	-1.439	3000	4200
K2ZnGe2O6	1.62	2.494	-3.243	-0.335	7200	5300
RbNdW2O8	1.621	3.403	-3.75	-0.317	6000	9500
Na3ReO5	1.622	1.938	-2.708	-1.023	3300	3300
K4IrO4	1.623	2.514	-1.537	-1.746	9100	5500
Li2GeO3	1.624	2.41	-3.716	-0.53	4200	5300
PrGaO3	1.624	2.267	-4.378	-0.759	3100	9500
Sr2ZnGe2O7	1.625	2.85	-4	-0.559	3000	5300
NaMo4O6	1.626	2.572	-1.994	-0.294	5300	2400
FeO	1.627	2.542	-2.447	-0.19	1400	2400
Sr2Mn2O5	1.628	2.678	-1.632	-1.229	3000	4200
YbTcO3	1.628	2.071	-2.568	-0.908	10000	10000
Na4TeO5	1.628	2.433	-2.625	-1.106	4900	2900
Li4CrTcO6	1.629	2.429	-2.896	-1.024	10000	10000
Li4CrTcO6	1.629	2.429	-2.896	-1.024	10000	10000
Mn4Nb2O9	1.629	3.631	-3.314	0.18	8800	8500
KBiO2	1.63	1.986	-2.056	-1.095	7200	5300
Rb2Co2O3	1.63	1.774	-1.167	-1.711	6000	6000
RbGdW2O8	1.63	3.549	-3.973	-0.004	6000	9500
PrMnO3	1.63	2.795	-3.357	-0.698	3100	9500
KYW2O8	1.631	2.592	-4.094	-0.347	7200	9800
Sm3SbO7	1.631	2.344	-4.892	-0.685	3400	9500
Cs2Al2Sb2O7	1.632	2.426	-2.046	-0.499	6000	7900
Li4ScTcO6	1.633	2.429	-3.023	-1.019	10000	10000
RbBiO2	1.633	1.986	-1.872	-1.116	6000	6000
Cs2TeO3	1.634	2.765	-2.069	-0.537	6000	6000
K2Na4Co2O5	1.637	1.605	-0.47	-2.259	7200	3100
PbO	1.637	2.244	-4.009	-0.689	1800	2700
Li3SbO4	1.637	2.218	-3.388	-0.801	4200	7900
Ba2LiOsO6	1.638	2.885	-3.348	-0.718	9100	5500
Y6WO12	1.639	1.822	-4.695	-0.74	4300	9800
Ho2Sn2O7	1.639	2.368	-5.28	-0.512	3100	9500
Ca3UO6	1.64	3.012	-3.658	-0.83	10000	10000
Ho6WO12	1.641	2.793	-5.09	-0.566	4300	9500
Ba2TmRuO6	1.643	3.719	-3.291	-0.843	8000	9500
MnGa2O4	1.643	2.378	-3.764	-0.196	1900	5500
Ba2LuRuO6	1.644	3.684	-3.303	-0.836	8000	9500
KHoW2O8	1.645	2.575	-4.27	-0.28	7200	9500
Ba2UCdO6	1.645	2.097	-2.375	-1.266	10000	10000
Sr2NiWO6	1.646	2.032	-3.221	-1.074	4300	7000
Ba2UNiO6	1.647	2.097	-2.372	-1.267	10000	10000
Na4CrO4	1.649	2.275	-1.678	-1.797	4100	3100
Cs2LiMnO4	1.649	3.037	-1.804	-1.233	6000	6000
Li4MnTcO6	1.65	2.308	-2.317	-1.007	10000	10000
Ba2ErRuO6	1.651	3.91	-3.277	-0.879	8000	9500
EuVO3	1.651	2.51	-4.302	-0.916	3400	9500
Ba2HoRuO6	1.651	3.795	-3.266	-0.857	8000	9500
Ba4NaSb3O12	1.652	1.945	-2.661	-1.132	3400	7900
BaTmCo4O7	1.652	2.265	-0.938	-1.352	3100	9500
KLuW2O8	1.653	4.667	-4.366	0.102	7200	9500
Na3RuO4	1.653	2.508	-2.593	-1.133	8000	3200
Nd2Fe2Se2O3	1.654	1.672	-0.873	-0.848	3100	9500
Na2Ta4O11	1.654	2.523	-3.671	-0.193	4800	2300
Ca2NbInO6	1.655	1.91	-3.472	-0.918	8800	8500
Sr3Fe2Cu2Se2O5	1.655	2.304	-1.176	-1.032	3000	4200
NdMnO3	1.655	2.773	-3.712	-0.786	3100	9500
V2ZnO4	1.656	2.455	-2.492	-0.034	3400	3300
Sr2CdWO6	1.657	2.025	-3.172	-1.098	4300	7000
Ba2MnTeO6	1.657	3.312	-3.108	-0.641	4900	3000
Sm3Ti3Se2O8	1.658	2.095	-0.711	-0.646	3100	9500
MgGa2O4	1.658	2.193	-3.927	-0.581	1900	5500
Ba2BiSbO6	1.658	2.087	-2.125	-1.018	6000	7900
NaUO3	1.659	3.143	-2.98	-0.478	10000	10000
Rb2HgO2	1.66	2.712	-2	-1.234	6000	6000
K6Co2O5	1.66	1.554	-0.592	-2.421	7200	3100
LiInGeO4	1.661	2.598	-3.884	-0.201	4200	5300
BaNd2CoO5	1.661	1.847	-1.023	-1.4	3100	9500
MgGaMo4O7	1.661	2.439	-1.433	-0.357	5300	5500
NbO	1.663	2.297	0.149	-0.261	8800	8500
Sr2CrSbO6	1.663	2.154	-2.099	-1.128	4100	7900
Ba3DyRu2O9	1.666	2.54	-3.125	-0.937	8000	9500
Ba2YRuO6	1.668	4.105	-3.231	-0.915	8000	9800
Nd2MoO6	1.669	3.026	-5.036	-0.536	5300	9500
LiGa5O8	1.669	2.41	-4.02	-0.212	4200	5500
KErW2O8	1.67	2.501	-4.007	-0.387	7200	9500
Sr3LiRuO6	1.67	3.016	-3.108	-1.029	8000	4200
K2HgO2	1.67	2.711	-2.185	-1.25	7200	5500
CsBiO2	1.671	2.078	-1.806	-1.068	6000	6000
Ba3TbRu2O9	1.672	2.616	-3.062	-0.983	8000	9500
MgTiO3	1.676	1.957	-3.711	-0.643	1600	5300
Cs4Fe2O5	1.678	1.593	-1.169	-1.861	6000	6000
KNa2AuO2	1.679	2.549	-1.511	-1.804	7200	1700
NaPu2O4	1.679	1.842	-1.19	-1.934	10000	10000
LiNb3Bi4O14	1.679	2.53	-3.455	-0.582	8800	8500
RbPrMo2O8	1.68	3.183	-5.57	-0.266	6000	9500
Sn15Os3O14	1.681	2.475	-2.83	-0.245	9100	5500
Mn3Nb6O11	1.682	2.883	-0.291	-0.197	8800	8500
Zn2Mo3O8	1.682	2.605	-2.298	-0.029	5300	2400
Er2Sn2O7	1.684	2.37	-5.28	-0.51	3100	9500
In2O3	1.685	2.438	-5.793	-0.371	2000	3300
Na2SeO3	1.685	3.514	-3.054	-0.218	1900	2200
Rb3TlO3	1.686	2.144	-1.319	-2.074	6500	6500
LiMo8O10	1.686	2.572	-2.269	-0.063	5300	2900
SnMo4O6	1.687	2.805	-2.539	0.108	5300	2600
Ba3SmRu2O9	1.687	2.858	-2.943	-1.004	8000	9500
BaNd2Mn2O7	1.687	1.973	-0.667	-1.562	3100	9500
Al6Cd4TeO12	1.688	2.776	-3.06	-0.267	4900	2900
Na2Sb4O7	1.689	2.292	-2.054	-0.635	3400	7900
CuBiSeO	1.689	3.045	-3.625	-0.208	6000	5300
Ba3LuRu2O9	1.69	2.591	-2.581	-0.912	8000	9500
Ho5Re2O12	1.69	2.586	-2.995	-0.557	3300	9500
LuVO4	1.692	5.999	-7.007	0.266	3400	9500
Li2NiO2	1.692	1.749	-2.625	-1.528	4200	2900
K2UO4	1.693	2.648	-2.506	-0.893	10000	10000
Li3BiO3	1.694	1.809	-2.507	-1.339	6000	5300
MgMnGeO4	1.694	2.25	-2.951	-0.539	1900	5300
Ba3ErRu2O9	1.695	2.526	-2.552	-0.945	8000	9500
Ba3EuRu2O9	1.695	4.349	-3.12	-0.965	8000	9500
Sr2FeReO6	1.696	2.616	-1.578	-0.848	3300	4200
CdIn2O4	1.697	2.581	-4.431	-0.319	2000	3300
BaSm2NiO5	1.697	1.838	-1.917	-1.465	3100	9500
Ba3YRu2O9	1.699	2.601	-2.528	-0.976	8000	9800
CaSnO3	1.701	2.057	-3.62	-0.815	1600	3900
YCu2Bi2Se2O4	1.701	3.354	-2.998	-0.466	6000	9800
Cs4IrO4	1.701	2.427	-1.316	-1.588	9100	6000
Ba3CaRu2O9	1.701	3.875	-3.224	-0.876	8000	3900
Ba3YbRu2O9	1.701	3.449	-3.036	-0.914	8000	9500
NaBe4SbO7	1.701	4.587	-4.326	-0.169	4000	8000
NbInO4	1.702	3.133	-6.132	-0.013	8800	8500
NaGdW2O8	1.704	2.815	-4.106	-0.04	4300	9500
BaNd2NiO5	1.704	1.823	-1.73	-1.494	3100	9500
Na2Ti6O13	1.705	2.095	-3.36	-0.445	1600	1100
LaGaO3	1.706	2.128	-4.579	-1.057	3100	9500
MnWO4	1.707	3.175	-4.57	0.265	4300	7000
SrBi2O4	1.708	2.078	-2.463	-1.022	6000	5300
KNb3O8	1.709	2.384	-3.769	-0.113	8800	8500
La2MnVO6	1.71	2.03	-1.118	-1.094	3400	9500
Ba3Ga2Ge4O14	1.71	2.434	-3.764	-0.549	2300	5500
Sm2ReO5	1.711	2.45	-2.429	-0.682	3300	9500
NbAlO4	1.713	2.569	-5.748	-0.203	8800	8500
Ba3NdRu2O9	1.713	3.45	-2.467	-1.072	8000	9500
La2MoO6	1.713	3.026	-5.196	-0.543	5300	9500
Na3CoO3	1.715	2.286	-2.224	-1.586	2700	3100
K2TeO3	1.716	2.69	-2.707	-0.596	7200	2900
Li4TcNiO6	1.717	2.647	-3.321	-0.925	10000	10000
BaPr2NiO5	1.717	1.801	-1.771	-1.538	3100	9500
Al2ZnO4	1.717	2.426	-4.553	-0.245	1900	1600
LiInMo3O8	1.718	2.49	-2.957	-0.188	5300	3300
Ba2NdRuO6	1.718	4.3	-2.899	-1.041	8000	9500
YbVO3	1.718	2.51	-3.408	-0.789	3400	9500
Ca2NbFeO6	1.718	2.583	-3.66	-0.812	8800	8500
Li2MnO3	1.719	3.58	-3.712	-0.533	4200	2900
BaGd2NiO5	1.719	1.834	-1.884	-1.482	3100	9500
Cs2RuO4	1.719	3.633	-2.633	-0.506	8000	6000
CdO	1.719	2.541	-4.334	-0.474	1300	1700
Rb2TeO3	1.724	2.835	-2.506	-0.529	6000	6000
Ba2LaRuO6	1.724	4.697	-2.918	-1.062	8000	9500
Sn15Ru3O14	1.726	2.681	-3.047	-0.143	8000	3200
BaSm2CoO5	1.726	1.811	-0.892	-1.473	3100	9500
MgNb2O6	1.728	2.159	-4.291	-0.34	8800	8500
Cs3SbO4	1.728	2.468	-2.077	-1.027	6000	7900
Ba4LiSb3O12	1.728	1.973	-2.562	-1.195	4200	7900
Ba2PrRuO6	1.728	4.704	-2.904	-1.087	8000	9500
BaUO4	1.729	3.119	-3.887	-0.571	10000	10000
Ba3MgRu2O9	1.731	3.739	-3.331	-0.85	8000	5300
RbNa2AuO2	1.731	2.057	-1.223	-2.085	6000	6000
Ba3LaRu2O9	1.732	3.671	-2.427	-1.1	8000	9500
Ba2NiTeO6	1.733	3.109	-3.339	-0.756	4900	3000
BaTb2NiO5	1.733	1.848	-1.82	-1.514	3100	9500
LiDyW2O8	1.733	2.726	-3.992	-0.13	4300	9500
Ba3CrO5	1.736	1.789	-1.195	-1.796	4100	3100
K6Co2O7	1.737	3.11	-2.044	-1.382	7200	3100
PmFeO3	1.738	2.884	-4.907	-0.397	10000	10000
CsPu2O4	1.739	1.842	-0.339	-2.393	10000	10000
Sr2TaMnO6	1.74	2.683	-1.65	-1.226	4800	4200
Rb2Na2IrO4	1.74	2.199	-1.285	-1.82	9100	6000
YbGeO3	1.741	2.434	-3.674	-0.722	3100	9500
BaHoCo4O7	1.742	2.265	-0.874	-1.409	3100	9500
Tm5Re2O12	1.743	2.964	-2.57	-0.058	3300	9500
LaMnO3	1.743	2.68	-3.506	-0.924	3100	9500
Sr2NiMoO6	1.744	1.842	-2.453	-1.458	5300	4200
Ca2InSbO6	1.744	1.959	-3.309	-1.017	3400	7900
Li3Ce3Mo2O12	1.744	3.026	-4.196	-0.774	5300	9500
NaBiO2	1.745	2.078	-2.276	-1.092	6000	5300
Lu2Ti2O7	1.746	4.06	-5.372	-0.155	3100	9500
Ba2Ga2O5	1.746	2.451	-1.545	-1.651	2300	5500
Cs4Sb2O5	1.746	1.871	-0.849	-1.226	6000	7900
K4V2O7	1.748	2.933	-2.973	-0.494	7200	3300
BaYCo4O7	1.748	2.265	-0.85	-1.429	2700	9800
NiO	1.749	3.682	-4.337	0.306	1500	1000
Fe2Mo3O8	1.75	2.614	-2.558	-0.02	5300	2400
K2ZrGe2O7	1.75	2.833	-3.292	-0.375	7200	5300
Li4MnTcO6	1.752	2.308	-2.307	-1.009	10000	10000
Li4MnTcO6	1.752	2.308	-2.307	-1.009	10000	10000
TiCrO3	1.753	2.072	-0.43	-0.595	4100	3100
Nd2Ti4O11	1.753	2.095	-5.003	-0.546	3100	9500
Na2TeO3	1.754	2.751	-2.419	-0.619	4900	2900
BaTm2NiO5	1.754	1.773	-1.657	-1.595	3100	9500
Ba4HoRu3O12	1.756	2.552	-2.451	-0.938	8000	9500
In7GeIrO8	1.756	2.803	-2.335	-0.096	9100	5500
Y3SbO7	1.756	4.842	-5.19	-0.297	3400	9800
MgWO4	1.759	2.461	-4.094	-0.46	4300	7000
LaVO4	1.759	3.917	-6.165	-0.231	3400	9500
K2Cd2O3	1.76	1.721	-1.52	-2.106	7200	1700
CeVO4	1.76	3.917	-5.843	-0.238	3400	9500
K2Nb4Fe2O13	1.762	2.542	-2.381	-0.173	8800	8500
SmTlW2O8	1.762	2.629	-5.334	-0.272	6500	9500
Li4FeTcO6	1.763	2.429	-3.031	-0.991	10000	10000
Li4FeTcO6	1.763	2.429	-3.031	-0.991	10000	10000
Ca3ReO6	1.763	2.616	-3.396	-0.928	3300	3900
Tm2Sn2O7	1.764	3.077	-5.331	-0.042	3100	9500
Ca2Sb2O7	1.764	2.21	-3.638	-0.794	3400	7900
LiCuO	1.764	2.152	-2.585	-1.155	4200	2900
Li4TiTcO6	1.765	2.058	-2.241	-0.922	10000	10000
Li4TiTcO6	1.765	2.058	-2.241	-0.922	10000	10000
SrVO3	1.766	1.785	0.436	-1.344	3400	4200
RbW3O9	1.766	3.081	-2.882	0.242	6000	7000
BaGd2CoO5	1.767	1.811	-0.827	-1.508	3100	9500
Fe2GeO4	1.767	2.937	-3.95	-0.047	1900	5300
SnO	1.768	2.381	-2.698	-0.335	1600	2600
Rb2NaMnO4	1.77	3.265	-2.188	-1.121	6000	6000
BaDy2NiO5	1.77	1.864	-1.777	-1.535	3100	9500
NaWO3	1.771	2.519	-2.173	-0.108	4300	7000
BaEr2CoO5	1.772	1.836	-0.752	-1.549	3100	9500
PuGaO3	1.772	2.109	-3.068	-0.762	10000	10000
CoO	1.774	3.753	-2.856	0.336	2700	3100
Na3Ca2BiO6	1.774	3.029	-3.027	-1.067	6000	5300
Sm2MoO6	1.774	2.406	-4.87	-0.691	5300	9500
Gd2Ti2O7	1.775	2.502	-5.251	-0.192	3100	9500
BaTm2CoO5	1.776	1.774	-0.459	-1.586	3100	9500
BaHo2CoO5	1.776	1.797	-0.76	-1.517	3100	9500
Ba2InCuO4	1.776	2.152	-1.099	-1.597	2300	3300
Ba2CrO4	1.776	2.696	-1.191	-1.345	4100	3100
Li2ZnSn3O8	1.778	2.256	-3.569	-0.662	4200	2900
Gd2GeO5	1.778	2.628	-5.228	-0.211	3100	9500
Li4TcRuO6	1.779	2.445	-2.736	-0.86	10000	10000
PmMnO3	1.779	3.336	-4.775	-0.389	10000	10000
Pr5Ru2O12	1.78	3.421	-4.507	-0.678	8000	9500
NaSr3IrO6	1.78	2.501	-3.083	-1.136	9100	5500
Bi2SeO2	1.782	2.53	-4.281	-0.437	6000	5300
Ba2LuIrO6	1.782	2.84	-3.136	-0.857	9100	9500
CsDyMo2O8	1.782	3.342	-4.561	-0.259	6000	9500
Cs2CrO4	1.783	3.978	-3.268	-0.122	6000	6000
K2Ge2Pb2O7	1.783	2.157	-2.74	-0.69	7200	5300
LiLuW2O8	1.784	2.501	-4.496	-0.403	4300	9500
Ba4ZrRu3O12	1.785	2.389	-2.518	-0.914	8000	3400
BaRuO3	1.786	2.358	-2.391	-0.946	8000	3200
PrVO4	1.787	3.917	-5.875	-0.226	3400	9500
Li3Tc2O6	1.787	2.503	-2.643	-0.855	10000	10000
BaTeO3	1.787	2.804	-2.985	-0.588	4900	3000
K3LiIrO4	1.788	2.265	-1.632	-1.497	9100	5500
LiLa2OsO6	1.79	2.398	-2.933	-0.899	9100	9500
Sr2UO5	1.79	2.36	-3.129	-0.981	10000	10000
Na3AuO2	1.79	2.639	-1.891	-1.762	1000	1100
Li4FeTcO6	1.793	2.429	-3.028	-0.992	10000	10000
ZnGa2O4	1.793	2.592	-4.588	-0.047	1900	5500
Li10Co4O9	1.794	1.8	-1.906	-1.431	4200	3100
PrTlMo2O8	1.795	3.893	-6.066	-0.142	6500	9500
Li4TiTcO6	1.795	2.058	-2.238	-0.923	10000	10000
Ba2TbIrO6	1.796	3.462	-3.063	-0.915	9100	9500
Li6TeO6	1.798	2.418	-3.061	-1.065	4900	2900
Sr3HoRhO6	1.8	2.425	-2.249	-1.244	8000	9500
K3NaRu2O8	1.8	3.335	-2.984	-0.521	8000	3200
In6Ga2PtO8	1.801	2.936	-2.472	-0.039	9100	5500
Ba2YIrO6	1.802	3.586	-3.046	-0.952	9100	9800
K3Na2LiTeO6	1.803	2.999	-1.764	-1.744	7200	2900
Ba3SrRu2O9	1.804	4.423	-3.139	-0.979	8000	4200
NdVO4	1.804	3.917	-6.035	-0.214	3400	9500
SrTeO3	1.806	2.804	-2.577	-0.634	4900	4200
Li4NpO5	1.807	3.455	-3.456	-0.745	10000	10000
La2Ge2O7	1.807	2.434	-5.234	-0.527	3100	9500
AlV2O4	1.807	2.206	0.128	-0.73	3400	3300
KOsO3	1.807	2.151	-1.333	-1.346	9100	5500
Na2TiGeO5	1.807	2.434	-3.368	-0.468	1900	5300
Sr3ErRhO6	1.807	2.451	-2.297	-1.234	8000	9500
Y2Ti2O7	1.808	2.397	-4.931	-0.542	2600	9800
Sr4Mn3Cu2Se2O8	1.808	2.159	-0.926	-1.273	3000	4200
Sr3InRhO6	1.808	2.534	-2.191	-1.204	8000	4200
EuRuO3	1.809	2.358	-3.616	-1.045	8000	9500
Mg2GeO4	1.81	2.174	-3.721	-0.629	1900	5300
BaDy2CoO5	1.81	1.841	-0.644	-1.608	3100	9500
Ca2FeSbO6	1.81	2.657	-3.866	-0.877	3400	7900
LiBiO2	1.81	1.986	-2.779	-1.073	6000	5300
NdSbO4	1.811	4.899	-5.687	-0.329	3400	9500
MgSb2O4	1.812	2.445	-2.137	-0.491	3400	7900
CaTcO3	1.812	1.997	-2.501	-1.081	10000	10000
LiNd2OsO6	1.812	2.625	-3.085	-0.769	9100	9500
RbAgO	1.813	2.779	-1.864	-1.368	6000	6000
Ba2UZnO6	1.814	2.054	-2.03	-1.418	10000	10000
RbOsO3	1.814	2.014	-0.839	-1.829	9100	6000
Mn2GeO4	1.814	3.865	-2.952	0.21	1900	5300
Eu2Fe2O5	1.814	2.581	-1.868	-1.297	3100	9500
SmMnO3	1.815	2.707	-3.445	-0.76	3100	9500
Sr3YRhO6	1.815	2.37	-2.111	-1.278	8000	9800
Y2GeO5	1.815	2.554	-4.964	-0.545	2600	9800
LiPr2OsO6	1.816	2.731	-3.129	-0.677	9100	9500
Na4PbO4	1.817	3.029	-2.352	-1.424	1800	2700
Y2WO6	1.819	2.689	-5.051	-0.43	4300	9800
Gd2ReO5	1.819	2.732	-2.46	-0.243	3300	9500
Ba3FeRu2O9	1.82	2.78	-3.147	-0.933	8000	3200
Li2TeO3	1.82	2.705	-3.029	-0.572	4900	2900
K4Na2TeO6	1.82	3.171	-1.696	-1.843	7200	2900
Ba2CaIrO6	1.824	2.84	-3.466	-0.834	9100	5500
Li4NiTeO6	1.824	3.123	-3.695	-0.534	4900	2900
Li4NiTeO6	1.824	3.123	-3.695	-0.534	4900	2900
Ca2FeReO6	1.824	2.616	-2.09	-0.849	3300	3900
Cs2Na2IrO4	1.824	2.439	-1.328	-1.568	9100	6000
LiCa3OsO6	1.825	2.235	-2.879	-1.124	9100	5500
MnSnO3	1.825	3.236	-3.018	0.056	1800	2600
Sr3DyRhO6	1.826	2.415	-2.191	-1.256	8000	9500
Li3Ce3Te2O12	1.828	3.862	-5.058	-0.471	4900	9500
BaEr2NiO5	1.829	1.859	-1.64	-1.604	3100	9500
Sr3YbRhO6	1.83	2.48	-2.779	-1.283	8000	9500
Cs2TiGe3O9	1.831	2.516	-3.185	-0.323	6000	6000
Li4AlTcO6	1.831	2.429	-3.031	-1.005	10000	10000
Li4AlTcO6	1.831	2.429	-3.031	-1.005	10000	10000
Dy2GeO5	1.831	2.701	-5.288	-0.138	3100	9500
Ba3CeRu2O9	1.833	3.596	-2.784	-1.091	8000	9500
Sr3TbRhO6	1.834	2.282	-2.104	-1.304	8000	9500
LiLa2RuO6	1.836	3.347	-3.656	-0.715	8000	9500
CsOs2O6	1.836	4.061	-3.507	0.252	9100	6000
La2W2O9	1.836	2.192	-5.282	-0.508	4300	9500
Ba2ScIrO6	1.836	2.84	-3.161	-0.845	9100	5500
RbLaMo2O8	1.837	3.183	-4.74	-0.263	6000	9500
Sr3ScRhO6	1.837	2.759	-2.704	-1.115	8000	5500
Na2CoGeO4	1.838	2.366	-2.586	-0.66	2700	5300
Na4IrO4	1.839	2.315	-2.057	-1.484	9100	5500
Cs2SeO4	1.839	3.586	-3.819	-0.09	6000	6000
BaSeO3	1.839	3.403	-3.691	-0.196	2300	3000
LiHoW2O8	1.84	2.5	-4.307	-0.371	4300	9500
NaNb3O8	1.84	2.205	-3.74	-0.292	8800	8500
Sr3GdRhO6	1.841	2.357	-2.016	-1.291	8000	9500
MnNb2Zn2O8	1.842	2.46	-3.61	-0.057	8800	8500
Sr3EuRhO6	1.842	2.76	-2.601	-1.378	8000	9500
NaRhO2	1.843	2.458	-2.074	-0.969	8000	3200
Gd2MoO6	1.843	1.851	-5.436	-0.892	5300	9500
UTi2O6	1.845	2.504	-6.402	-0.166	10000	10000
Rb6Te2O9	1.845	3.862	-2.751	-0.543	6000	6000
SrSeO3	1.845	3.122	-3.572	-0.413	3000	4200
Ba2NdIrO6	1.847	3.738	-2.723	-1.091	9100	9500
Sr3LiIrO6	1.848	2.698	-3.19	-1.082	9100	5500
Na3Cd2IrO6	1.848	2.675	-2.654	-1.086	9100	5500
CsOsO3	1.848	1.893	-0.435	-2.298	9100	6000
KAgO	1.849	2.776	-2.042	-1.39	7200	1700
RbSbO3	1.849	2.686	-2.837	-0.48	6000	7900
Li4NiOsO6	1.85	2.837	-3.066	-0.789	9100	5500
Ba4Mn3O10	1.851	2.527	-2.045	-1.418	2300	3000
K3Pt2O4	1.851	2.859	-2.032	-1.037	9100	5500
PaTlO3	1.853	4.314	-5.615	0.302	10000	10000
NaReO4	1.854	4.413	-4.613	0.219	3300	3300
MnSb2O4	1.854	2.842	-2.537	-0.133	3400	7900
DyMnO3	1.856	3.41	-4.191	-0.161	3100	9500
BaAl2Sb2O7	1.857	2.625	-1.754	-0.58	3400	7900
Ba3Bi2TeO9	1.857	3.205	-2.776	-0.877	6000	5300
Sr3SmRhO6	1.857	2.218	-1.768	-1.371	8000	9500
Ba2LaIrO6	1.858	4.132	-2.836	-1.097	9100	9500
Ba2PbO4	1.858	2.383	-2.015	-1.421	2300	3000
HoMnO3	1.859	3.055	-4.289	-0.553	3100	9500
Li5CoO4	1.86	2.067	-2.702	-1.378	4200	3100
NbGaO4	1.861	2.903	-6.069	-0.013	8800	8500
K2CrO4	1.863	3.967	-3.277	-0.139	7200	3100
LaCuO2	1.864	2.233	-3.012	-1.112	3100	9500
Ca3TeO6	1.864	4.025	-4.069	-0.591	4900	3900
SmVO4	1.864	3.917	-6.176	-0.268	3400	9500
LiSm2OsO6	1.865	2.671	-3.013	-0.711	9100	9500
ErMnO3	1.865	3.109	-4.206	-0.531	3100	9500
Sr2CoTeO6	1.865	2.788	-2.996	-0.874	4900	4200
Li4CoTcO6	1.866	2.429	-3.025	-0.993	10000	10000
Li4CoTcO6	1.866	2.429	-3.025	-0.993	10000	10000
CaSeO3	1.867	2.908	-4.153	-0.549	1900	3900
ScZnMo3O8	1.867	2.572	-1.58	-0.443	5300	5500
CsAgO	1.867	3.022	-1.832	-1.211	6000	6000
LiNbO3	1.868	2.07	-3.764	-0.488	8800	8500
Li2RuO3	1.869	2.381	-2.738	-0.945	8000	3200
Ba2PrIrO6	1.869	4.137	-2.803	-1.159	9100	9500
Ba2TbBiO6	1.87	2.84	-3.19	-0.859	6000	9500
LiYW2O8	1.87	2.501	-4.13	-0.438	4300	9800
CaGa4O7	1.87	2.41	-3.965	-0.691	1900	5500
TmMnO3	1.874	3.695	-5.176	-0.029	3100	9500
Ca2NiWO6	1.874	2.15	-3.399	-0.926	4300	7000
Li4MnSbO6	1.874	2.67	-2.661	-0.831	4200	7900
PuMnO3	1.874	2.623	-2.671	-0.704	10000	10000
RbNpO3	1.874	3.127	-1.854	-1.381	10000	10000
Ba3NiSb2O9	1.874	2.086	-2.495	-1.211	3400	7900
CsAuO	1.875	3.186	-2.166	-0.9	6000	6000
Li2CdGeO4	1.875	2.271	-3.637	-0.595	4200	5300
SrGa4O7	1.875	2.41	-3.834	-0.677	3000	5500
Li3Nd3Te2O12	1.876	3.862	-4.767	-0.429	4900	9500
Cs2SnGe3O9	1.876	2.818	-3.281	-0.288	6000	6000
BaSb2O6	1.877	4.98	-5.602	0.108	3400	7900
PuO2	1.877	4.217	-6.151	0.091	10000	10000
Rb2SeO4	1.877	3.644	-3.819	-0.082	6000	6000
Li4CoTeO6	1.878	3.013	-3.14	-0.592	4900	3100
Ca2MnReO6	1.878	2.384	-1.662	-0.901	3300	3900
Li4NiTeO6	1.88	3.123	-3.69	-0.535	4900	2900
ThGeO4	1.881	2.752	-7.577	-0.248	10000	10000
Ca2FeCuSeO3	1.882	2.075	-1.148	-1.215	1900	3900
CuBiTeO	1.884	2.694	-3.395	-0.388	6000	5300
Ba3LiRu2O9	1.885	3.377	-3.444	-0.785	8000	3200
Ba3MgIr2O9	1.885	3.773	-3.098	-0.919	9100	5500
Li4SeO5	1.885	2.481	-3.658	-1.027	4200	2900
Li4TcOsO6	1.886	2.313	-2.303	-1.018	10000	10000
FeSb2O4	1.887	2.725	-3.028	-0.168	3400	7900
RbPuO3	1.887	3.259	-2.39	-0.852	10000	10000
YAlGeO5	1.888	3.44	-5.285	-0.249	2600	9800
Ba3NaIr2O9	1.889	3.389	-3.298	-0.841	9100	5500
K2SeO4	1.891	3.901	-3.889	-0.019	7200	2200
LaGaSe2O	1.891	1.92	-0.423	-0.958	3100	9500
Ba3SrIr2O9	1.892	3.056	-1.696	-1.205	9100	5500
PuFeO3	1.892	2.659	-3.539	-0.624	10000	10000
Li4CrOsO6	1.892	2.487	-2.772	-0.866	9100	5500
NaLa2OsO6	1.894	2.441	-2.18	-1.017	9100	9500
Ti4Tl2O9	1.894	2.585	-3.534	-0.316	6500	6500
Tb2MoO6	1.895	3.026	-4.815	-0.546	5300	9500
Fe2CoO4	1.896	3.661	-5.111	-0.073	2700	3100
KPuO3	1.897	3.304	-2.606	-0.822	10000	10000
Ba3Y2Cu2PtO10	1.897	3.041	-2.602	-1.121	9100	9800
NaSb5O8	1.897	2.537	-2.392	-0.397	3400	7900
Ba2SrIrO6	1.898	3.74	-3.116	-0.998	9100	5500
Ba2YbRuO6	1.898	3.776	-3.549	-0.854	8000	9500
Ba3Ta2NiO9	1.898	2.328	-3.255	-0.778	4800	3000
Tl2O	1.898	2.472	-2.71	-0.711	6500	6500
Sr2NiOsO6	1.898	2.999	-2.9	-0.837	9100	5500
Ba3LiIr2O9	1.899	3.376	-3.379	-0.821	9100	5500
Ca2ZnGe2O7	1.901	2.767	-3.707	-0.786	1900	5300
TiSn2O4	1.901	2.433	-2.91	-0.23	1600	2600
Lu2Sn2O7	1.901	4.777	-5.398	-0.046	3100	9500
Li4CrOsO6	1.903	2.487	-2.771	-0.866	9100	5500
Li4CrOsO6	1.903	2.487	-2.771	-0.866	9100	5500
Li4ScOsO6	1.904	2.492	-2.773	-0.863	9100	5500
Ba2DyBiO6	1.905	2.84	-3.163	-0.844	6000	9500
K3Li3TeO6	1.906	3.191	-1.929	-1.492	7200	2900
Sm2Tc2O7	1.907	2.05	-3.519	-0.928	10000	10000
Li4ErTcO6	1.908	2.566	-2.922	-1.229	10000	10000
Ti2FeO5	1.909	2.542	-3.826	-0.147	1600	2400
RbAuO	1.909	2.598	-1.602	-1.366	6000	6000
Ti2CrO5	1.91	2.361	-1.078	-0.308	4100	3100
K3Pd2O4	1.911	2.395	-1.954	-1.472	8000	3200
Gd5Ru2O12	1.911	3.878	-5.186	-0.225	8000	9500
EuReO3	1.911	2.45	-1.454	-1.23	3300	9500
Ca2CrSbO6	1.913	1.965	-2.37	-1.242	4100	7900
TaInO4	1.914	2.832	-6.215	-0.144	4800	3300
LiErW2O8	1.914	2.5	-4.067	-0.359	4300	9500
Li3La3Te2O12	1.915	3.385	-3.722	-0.505	4900	9500
Ca2VBiO6	1.916	2.495	-3.857	-0.757	6000	5300
Li4InTcO6	1.917	2.545	-2.922	-1.218	10000	10000
EuTeO3	1.917	2.804	-4.006	-0.884	4900	9500
Ba3Ho2Cu2PtO10	1.918	3.041	-2.596	-1.1	9100	9500
Li2OsO3	1.919	2.207	-2.205	-1.151	9100	5500
GdVO4	1.92	4.323	-6.361	0.158	3400	9500
Nb2SnO6	1.92	2.865	-3.509	0.012	8800	8500
SnPb2O4	1.921	2.295	-4.416	-0.584	1800	2700
K2NaMnO4	1.921	3.269	-2.233	-1.236	7200	1700
LuMnO3	1.921	5.435	-4.317	0.001	3100	9500
Ba4Ru3O10	1.921	1.931	-0.737	-1.662	8000	3200
Ba3LaIr2O9	1.923	2.459	-1.615	-1.151	9100	9500
Ba2YBiO6	1.923	2.84	-3.138	-0.889	6000	9800
Li4CrRuO6	1.924	3.123	-3.12	-0.793	8000	3200
NaScGe2O6	1.925	2.51	-4.002	-0.327	4500	5500
Li4InOsO6	1.926	2.441	-2.705	-1.034	9100	5500
NaLa2RuO6	1.927	2.987	-3.039	-0.923	8000	9500
Ba2NdBiO6	1.927	3.152	-2.922	-0.964	6000	9500
KCoO2	1.928	3.167	-2.13	-1.304	7200	3100
Li4CoOsO6	1.928	2.779	-2.821	-0.873	9100	5500
YUO4	1.928	3.788	-4.771	-0.388	10000	10000
Sr2Fe2O5	1.929	2.685	-2.308	-1.088	3000	4200
ThTi2O6	1.93	2.353	-7.269	-0.317	10000	10000
Mg2SnO4	1.931	2.149	-3.767	-0.721	1600	5300
Ba2PdO3	1.931	2.577	-2.024	-1.367	8000	3200
NdTlMo2O8	1.934	3.893	-5.317	-0.14	6500	9500
CsCu3O2	1.934	2.34	-1.757	-0.96	6000	6000
SmTlMo2O8	1.935	3.893	-4.665	-0.204	6500	9500
NbSbO4	1.935	3.182	-5.252	-0.004	8800	8500
Li4TcRhO6	1.936	2.518	-2.723	-0.94	10000	10000
K3SbO4	1.937	2.14	-1.698	-1.862	7200	7900
Sr2NiTeO6	1.937	2.861	-3.397	-0.847	4900	4200
Li4MnOsO6	1.937	2.397	-2.407	-0.948	9100	5500
Li3Sm3Te2O12	1.94	3.862	-4.947	-0.466	4900	9500
Li4PaRhO6	1.94	2.383	-2.387	-1.052	10000	10000
SrCu2O2	1.941	2.152	-1.586	-1.378	3000	4200
SrNb6O16	1.942	3.085	-4.417	-0.366	8800	8500
Na2RuO3	1.942	2.367	-1.952	-1.134	8000	3200
Ba3Ta2CdO9	1.943	2.202	-3.386	-0.853	4800	3000
K4PbO4	1.943	2.278	-1.636	-1.937	7200	2700
Na2PtO3	1.944	3.119	-2.857	-0.829	9100	5500
Li4OsRhO6	1.945	2.585	-2.745	-0.863	9100	5500
Ba2PrBiO6	1.946	2.84	-3.1	-0.993	6000	9500
Ba2TiGe2O8	1.947	2.434	-3.656	-0.585	2300	5300
GdMnO3	1.948	3.207	-3.585	-0.272	3100	9500
Li4ErOsO6	1.949	2.441	-2.7	-1.094	9100	9500
Sr3MgRhO6	1.95	3.025	-2.795	-1.282	8000	5300
K2NaTlO3	1.951	2.052	-1.36	-2.265	7200	6500
Ba2TaBiO6	1.951	2.077	-1.514	-1.171	6000	5300
Eu2MgIrO6	1.952	3.699	-4.687	-0.769	9100	9500
LiReO4	1.952	4.219	-4.809	0.2	4200	3300
Li4HoOsO6	1.952	2.441	-2.695	-1.095	9100	9500
YMnO3	1.954	2.876	-3.639	-0.68	2600	9800
Ta2O5	1.957	2.652	-11.045	-0.202	4800	2300
MgTi2O5	1.958	2.095	-3.849	-0.574	1600	5300
Ba2FeO4	1.958	3.173	-2.458	-1.232	2300	3000
Li4YOsO6	1.958	2.441	-2.683	-1.177	9100	9800
TbVO4	1.959	3.917	-5.722	-0.255	3400	9500
BaLuCo4O7	1.96	2.265	-0.731	-1.537	3100	9500
RbTiNbO5	1.96	2.216	-3.171	-0.316	8800	8500
Tb5Ru2O12	1.96	3.437	-4.579	-0.656	8000	9500
TiFeO3	1.96	2.542	-2.58	-0.173	1600	2400
Ca2CoWO6	1.961	2.072	-1.996	-1.137	4300	7000
Li4YTcO6	1.961	2.621	-2.885	-1.298	10000	10000
Li4FeOsO6	1.962	2.488	-2.773	-0.865	9100	5500
Li4FeOsO6	1.962	2.488	-2.773	-0.865	9100	5500
NbO2	1.962	3.216	-0.531	0.069	8800	8500
Li4OsRhO6	1.962	2.585	-2.744	-0.863	9100	5500
Cd2SnO4	1.962	2.557	-4.134	-0.409	1600	2600
Ba2CoO4	1.963	2.433	-1.784	-1.537	2700	3100
RbOs2O6	1.963	3.941	-3.426	0.204	9100	6000
CaVO3	1.964	2.403	-1.391	-0.912	3400	3900
Ba3Er2Cu2PtO10	1.965	3.041	-2.576	-1.123	9100	9500
Ba4PtO6	1.966	3.041	-2.161	-1.347	9100	5500
ZnFe2O4	1.966	4.139	-4.684	-0.087	1900	2400
Sr3CdPtO6	1.966	3.675	-3.176	-1.002	9100	5500
Sr3CaIrO6	1.967	2.44	-1.285	-1.327	9100	5500
HfPbO3	1.968	2.27	-4.223	-0.635	2600	3400
Eu2Mn2O5	1.969	2.161	-1.348	-1.408	3100	9500
NaVCdO4	1.969	2.823	-3.383	-0.463	3400	3300
Cs4PbO4	1.971	2.25	-1.191	-2.03	6000	6000
Na3AgO2	1.971	2.195	-1.757	-2.16	1400	1200
LiSbO2	1.971	2.136	-2.219	-0.801	4200	7900
TcO2	1.971	4.163	-6.495	0.443	10000	10000
RbIrO3	1.971	3.801	-2.931	-0.401	9100	6000
Ti5O9	1.973	2.258	-1.069	-0.413	1600	1100
Li4DyOsO6	1.973	2.441	-2.661	-1.134	9100	9500
Dy2MoO6	1.974	1.979	-5.452	-0.901	5300	9500
La3Zn3Ge2SbO14	1.974	2.874	-4.278	-0.594	3400	9500
DyVO4	1.975	4.31	-6.346	0.176	3400	9500
NdFeO3	1.975	2.581	-4.734	-0.782	3100	9500
LiScGeO4	1.977	2.395	-3.838	-0.435	4500	5500
Li4GdOsO6	1.978	2.418	-2.628	-1.261	9100	9500
Li4TbOsO6	1.98	2.441	-2.646	-1.175	9100	9500
Ba3CoRu2O9	1.98	3.694	-2.768	-1.01	8000	3200
Rb3NaPbO4	1.98	2.146	-1.261	-2.146	6000	6000
SrSb2O6	1.98	5.965	-5.725	0.19	3400	7900
Sr2CuOsO6	1.98	2.999	-2.927	-0.85	9100	5500
Li4RuRhO6	1.98	2.759	-3.159	-0.866	8000	3200
BaTi6O13	1.981	2.095	-3.879	-0.485	2300	3000
YGaO3	1.981	2.109	-4.794	-0.771	2600	9800
NaTlO2	1.982	2.78	-2.871	-0.901	6500	6500
Li4FeOsO6	1.984	2.488	-2.771	-0.865	9100	5500
Al4Bi2O9	1.984	2.868	-5.545	-0.397	6000	5300
Li4HoTcO6	1.986	2.607	-2.895	-1.28	10000	10000
Sr3MgPtO6	1.986	3.297	-3.207	-1.063	9100	5500
KSbO3	1.986	3.458	-3.269	-0.184	7200	7900
Li4AlOsO6	1.986	2.506	-2.781	-0.85	9100	5500
Li4AlOsO6	1.986	2.506	-2.781	-0.85	9100	5500
LiCa3RuO6	1.987	2.932	-3.399	-1.003	8000	3900
Bi2O3	1.987	2.418	-5.559	-0.608	6000	5300
La2MnCoO6	1.987	2.722	-4.552	-0.966	3100	9500
LiTl3Mo2O8	1.987	3.873	-4.01	-0.055	6500	6500
Pr3ReO7	1.987	2.616	-2.349	-0.829	3300	9500
K2W2O7	1.988	2.56	-3.404	-0.066	7200	7000
Ba2CoIrO6	1.989	3.407	-2.521	-1.017	9100	5500
Ba2CaPd3O6	1.989	2.608	-2.119	-1.377	8000	3900
Cr2CoO4	1.99	3.605	-4.925	0.289	4100	3100
TiGa4O8	1.991	2.38	-5.853	-0.198	1900	5500
Ga2FeO4	1.991	2.695	-3.797	-0.071	1900	5500
TbFeO3	1.993	2.581	-4.551	-0.753	3100	9500
Li4TcIrO6	1.993	2.505	-2.696	-0.986	10000	10000
NaSbO3	1.993	3.439	-4.087	-0.124	3400	7900
Ta2FeO6	1.993	2.542	-5.067	-0.134	4800	2400
Ca2AlFeO5	1.995	2.376	-2.911	-1.204	1500	3900
In6Ge2PtO9	1.997	2.862	-2.508	-0.11	9100	5500
Sr3CdIrO6	1.997	2.559	-2.94	-1.207	9100	5500
NaPr2OsO6	1.997	2.891	-2.528	-0.743	9100	9500
Bi3SbO7	1.998	2.732	-6.989	-0.414	6000	7900
Li4AlOsO6	1.999	2.506	-2.78	-0.851	9100	5500
Sn2Bi2O7	1.999	2.601	-6.685	-0.356	6000	5300
Sr4RhO6	2.001	3.106	-2.582	-1.388	8000	4200
Ba2FeReO6	2.001	2.351	-0.915	-0.966	3300	3300
AlWO4	2.003	2.45	-1.62	-0.244	4300	7000
V2WO6	2.004	2.891	-3.805	0.071	4300	7000
CrWO4	2.004	3.084	-2.314	0.234	4300	7000
LiLa2IrO6	2.004	3.012	-3.749	-0.858	9100	9500
YbRuO3	2.004	2.407	-2.878	-0.896	8000	9500
HoVO4	2.005	3.917	-6.246	-0.204	3400	9500
LaFeO3	2.005	2.581	-4.804	-0.847	3100	9500
Nb2PbO6	2.005	2.319	-5.478	-0.245	8800	8500
Ce2Ge3O9	2.007	2.632	-4.996	-0.515	3100	9500
Ba3TiRu2O9	2.008	2.515	-2.488	-0.919	8000	3200
ZrGeO4	2.008	3.135	-7.448	-0.14	2600	5300
PrCuO2	2.008	2.435	-2.628	-0.893	3100	9500
BaRhO3	2.009	2.759	-2.647	-1.164	8000	3200
FeWO4	2.01	2.659	-4.156	0.033	4300	7000
K11LiMn4O16	2.01	3.237	-1.978	-1.305	7200	2900
EuIrO3	2.012	2.509	-2.763	-1.145	9100	9500
TbMnO3	2.013	2.684	-2.932	-0.799	3100	9500
Ba2NdCu3O6	2.014	2.469	-1.443	-1.384	3100	9500
BaHgO2	2.015	2.855	-3.219	-0.972	3100	5500
Ba2PrCu3O6	2.016	2.487	-1.301	-1.378	3100	9500
Li2RhO3	2.017	2.86	-3.224	-0.923	8000	3200
Nd3ReO7	2.017	2.616	-2.399	-1.037	3300	9500
KScMo2O8	2.017	3.244	-4.966	-0.128	7200	5500
K2MnSe2O6	2.023	3.242	-2.825	-0.21	7200	2200
GePb3O5	2.023	2.263	-4.157	-0.648	1900	5300
TmSbPb2O6	2.023	2.481	-4.642	-0.534	3400	9500
Nd2MnCoO6	2.024	2.874	-4.452	-0.891	3100	9500
Ba2SmCu3O6	2.025	2.472	-1.45	-1.38	3100	9500
TiBi12O20	2.025	2.414	-5.547	-0.6	6000	5300
PrSbO4	2.025	4.899	-5.501	-0.35	3400	9500
Li3Gd3Te2O12	2.026	3.961	-4.861	-0.065	4900	9500
Ir4Pb4O13	2.027	4.051	-5.792	-0.204	9100	5500
NdCuO2	2.027	2.172	-2.697	-1.157	3100	9500
KWO3	2.028	2.451	-1.772	-0.145	7200	7000
ZnSb2O4	2.028	2.656	-2.392	-0.271	3400	7900
Nb2O5	2.029	3.631	-8.505	0.128	8800	8500
Li4CoRuO6	2.029	3.371	-3.372	-0.749	8000	3200
Li5TlO4	2.029	2.514	-2.902	-1.328	6500	6500
TmVO4	2.031	4.28	-6.31	0.197	3400	9500
K3NaCr2O8	2.031	4.026	-3.581	-0.161	7200	3100
SnO2	2.032	4.562	-7.645	0.175	1600	2600
UNb2O7	2.032	3.144	-4.845	0.057	10000	10000
ErVO4	2.032	3.917	-6.248	-0.201	3400	9500
Ta2Zn3O8	2.032	2.439	-4.223	-0.163	4800	2300
HfGeO4	2.033	2.869	-7.617	-0.131	2600	5300
K3V3O8	2.033	2.792	-2.131	-0.512	7200	3300
RbBaMnO4	2.034	3.437	-2.326	-0.928	6000	6000
LiNd2IrO6	2.034	3.064	-3.641	-0.832	9100	9500
Ho2MoO6	2.034	2.034	-5.369	-0.931	5300	9500
Li4CuOsO6	2.035	2.799	-2.919	-0.841	9100	5500
MoO2	2.035	3.667	-4.174	0.324	5300	2400
LiPr2IrO6	2.035	3.331	-3.717	-0.698	9100	9500
NaVGe2O6	2.035	2.668	-2.828	-0.168	3400	5300
NaSr3BiO6	2.036	3.104	-2.891	-1.194	6000	5300
EuRhO3	2.037	2.759	-3.857	-1.113	8000	9500
Rb2Ga2Ge3O10	2.037	2.984	-3.335	-0.269	6000	6000
Ca2TaMnO6	2.038	2.572	-2.268	-1.061	4800	3900
NaInW2O8	2.039	2.998	-3.856	-0.098	4300	7000
NaNpO3	2.04	3.358	-2.879	-0.894	10000	10000
La2MnNiO6	2.04	3.424	-4.846	-0.733	3100	9500
Ba2GdCu3O6	2.043	2.483	-1.452	-1.378	3100	9500
SnPbO3	2.043	2.332	-4.69	-0.528	1800	2700
Sr2LuRuO6	2.043	3.267	-3.417	-0.854	8000	9500
YbWO3	2.045	2.248	-0.095	-1.04	4300	9500
NaMoO3	2.045	3.026	-2.66	-0.302	5300	2400
Li4GaOsO6	2.047	2.441	-2.699	-0.985	9100	5500
Li4GaOsO6	2.047	2.441	-2.699	-0.985	9100	5500
Tl2TcO4	2.048	3.997	-3.676	-0.038	10000	10000
ErAlGeO5	2.049	2.354	-5.408	-0.477	3100	9500
MgFe2O4	2.049	2.719	-4.001	-0.564	1400	5300
LiEu2IrO6	2.051	3.729	-4.534	-0.82	9100	9500
Ti3PbO7	2.051	2.319	-5.363	-0.357	1800	2700
DyFeO3	2.051	3.336	-5.2	-0.191	3100	9500
Na2PdO3	2.051	3.506	-2.958	-0.826	8000	3200
ReBiO4	2.052	2.822	-4.327	-0.322	6000	5300
TaBiO4	2.052	3.098	-7.036	-0.187	6000	5300
Nb2Zn3O8	2.053	2.455	-4.156	-0.13	8800	8500
HfCdO3	2.054	2.547	-4.091	-0.445	2600	3400
Na3OsO5	2.055	2.885	-2.831	-0.892	9100	5500
Li4FeRuO6	2.056	3.278	-3.356	-0.75	8000	3200
TmFeO3	2.057	4.014	-5.33	-0.086	3100	9500
SmCuO2	2.057	2.285	-2.947	-0.979	3100	9500
Cr2CdO4	2.058	2.581	-4.549	-0.285	4100	3100
ScTlMo2O8	2.059	3.932	-5.535	-0.01	6500	6500
NaMnVO4	2.06	2.919	-2.854	-0.481	3400	3300
Sr2PbO4	2.062	2.549	-2.863	-1.247	3000	4200
NaNd2RuO6	2.063	2.705	-2.853	-0.944	8000	9500
KInW2O8	2.063	3.12	-3.694	-0.052	7200	7000
SmFeO3	2.064	2.581	-4.932	-0.705	3100	9500
NaPr2RuO6	2.067	3.29	-2.93	-0.884	8000	9500
LiCoO2	2.067	3.152	-3.152	-0.871	4200	3100
Sr3ZnRhO6	2.069	3.058	-2.773	-1.293	8000	4200
Ba2CuO3	2.069	2.483	-1.721	-1.57	2300	3000
K2Nd2IrO7	2.069	3.153	-2.176	-1.146	9100	9500
Cd2Sb2O7	2.07	2.952	-4.43	-0.234	3400	7900
Sr4PtO6	2.07	2.925	-2.907	-1.222	9100	5500
KVPbO4	2.07	3.122	-3.1	-0.399	7200	3300
Li4IrRhO6	2.071	2.611	-2.801	-0.969	9100	5500
Na2ZrGe2O7	2.071	2.807	-3.405	-0.476	2600	5300
SrUO4	2.072	3.079	-4.019	-0.648	10000	10000
CdSnO3	2.072	2.586	-4.324	-0.295	1600	2600
PbWO4	2.072	2.578	-5.527	-0.239	4300	7000
Ba2LaCu3O6	2.074	2.528	-1.489	-1.379	3100	9500
LiInW2O8	2.076	2.713	-4.054	-0.185	4300	7000
BaLa2PtO5	2.077	2.859	-2.105	-1.162	9100	9500
Sc2CdO4	2.077	2.538	-4.281	-0.477	4500	5500
Li4NiIrO6	2.078	3.485	-3.475	-0.72	9100	5500
KInGe2O6	2.079	2.635	-3.382	-0.306	7200	5300
CdFe2O4	2.08	3.016	-4.515	-0.266	1400	2400
Li2PdO2	2.08	2.463	-2.463	-1.202	8000	3200
Li4AlRuO6	2.081	3.283	-3.368	-0.745	8000	3200
CaGe2O5	2.082	2.434	-4.065	-0.593	1900	5300
Li8PbO6	2.082	2.144	-2.723	-1.539	4200	2900
TiIn2O5	2.082	2.439	-5.796	-0.364	2000	3300
BaPr2PdO5	2.083	2.402	-2.123	-1.249	8000	9500
Sr2LuBiO6	2.084	2.84	-3.376	-0.858	6000	9500
TiO2	2.084	2.492	-7.668	-0.19	1600	1100
KLi6BiO6	2.085	2.795	-2.624	-1.138	7200	5300
Li2IrO3	2.085	2.442	-2.673	-1.055	9100	5500
Ba2YbSbO6	2.086	3.433	-3.083	-1.035	3400	9500
TiZnO3	2.086	2.416	-4.154	-0.189	1900	1600
SrTlVO4	2.088	3.282	-3.663	-0.563	6500	6500
Pr4Se3O4	2.088	2.101	-1.688	-0.632	3100	9500
Sb2PbO6	2.088	6.593	-6.913	0.259	3400	7900
Sr2TmRuO6	2.089	3.237	-3.394	-0.869	8000	9500
YCuO2	2.089	2.358	-3.097	-0.975	2600	9800
LiNbGeO5	2.089	2.705	-3.967	-0.132	8800	8500
UTlO3	2.091	3.31	-3.557	-0.231	10000	10000
TiNbTlO5	2.091	2.299	-3.714	-0.276	8800	8500
Nd2MnNiO6	2.092	3.399	-4.755	-0.66	3100	9500
Mn3O4	2.093	3.728	-4.053	0.164	1800	1600
CsNpO3	2.093	3.101	-1.7	-1.33	10000	10000
Er2MoO6	2.094	2.085	-5.392	-1.032	5300	9500
La3ReO8	2.094	4.785	-5.009	-0.611	3300	9500
MoPb2O5	2.095	2.319	-4.933	-0.471	5300	2700
Ba2NiOsO6	2.096	3.284	-2.77	-0.784	9100	5500
RbTaGe3O9	2.096	3.016	-4.234	-0.111	6000	6000
BaCrO4	2.096	3.843	-4.363	-0.252	4100	3100
BaNd2PtO5	2.097	2.413	-1.31	-1.242	9100	9500
NaNd2OsO6	2.097	2.694	-2.314	-0.917	9100	9500
BaNd2PdO5	2.098	2.459	-1.919	-1.243	8000	9500
Ba2Tl2O5	2.099	2.561	-2.274	-1.302	6500	6500
TbCuW2O8	2.099	2.918	-4.573	-0.506	4300	9500
SmSbO4	2.099	4.899	-5.903	-0.358	3400	9500
KTlO2	2.099	2.665	-2.374	-1.053	7200	6500
YFeO3	2.101	2.581	-4.84	-0.74	2600	9800
CaMn2O4	2.102	2.883	-2.441	-0.932	1800	3900
Li4DyTcO6	2.103	2.611	-2.889	-1.286	10000	10000
CsNb2BiO7	2.103	2.899	-3.128	-0.198	8800	8500
Li4CoSbO6	2.103	3.434	-3.432	-0.756	4200	7900
Pb3SeO5	2.104	2.866	-4.319	-0.537	1900	2700
SrHgO2	2.105	2.892	-3.272	-0.91	3100	5500
Li8IrO6	2.106	2.044	-2.688	-1.564	9100	5500
NbBiO4	2.106	3.036	-6.939	-0.219	8800	8500
Ba2YCu3O6	2.106	2.487	-1.265	-1.415	2600	9800
Li2Fe3SbO8	2.107	3.932	-3.943	-0.236	4200	7900
KOs2O6	2.107	3.857	-3.374	0.171	9100	5500
HoFeO3	2.107	2.684	-5.127	-0.596	3100	9500
Li2W2O7	2.108	2.266	-3.714	-0.359	4300	7000
Re2SbO6	2.109	3.023	-3.715	0.01	3400	7900
BaTlVO4	2.11	3.373	-3.565	-0.475	6500	6500
Sr2PdO3	2.11	2.232	-1.647	-1.464	8000	4200
Ba2ErCu3O6	2.111	2.491	-1.258	-1.43	3100	9500
CaTiGeO5	2.111	2.434	-4.074	-0.588	1900	5300
Li3Y3Te2O12	2.112	3.861	-4.775	-0.395	4900	9800
Ba2HoCu3O6	2.112	2.491	-1.249	-1.436	3100	9500
Ca4Fe9O17	2.112	2.581	-2.033	-0.922	1500	3900
NaPuO3	2.112	3.152	-2.655	-1.081	10000	10000
Ba2ReO5	2.114	2.351	-1.961	-1.453	3300	3300
NaTaGeO5	2.115	2.669	-3.925	-0.171	4800	5300
MnMoO4	2.116	3.671	-5.162	0.3	5300	2400
K2MnV2O7	2.116	3.548	-3.232	-0.205	7200	3300
Li4IrRuO6	2.117	2.436	-2.687	-1.045	9100	5500
La2MgMnO6	2.118	3.949	-4.247	-0.791	3100	9500
Rb2PbO3	2.118	3.195	-2.141	-1.092	6000	6000
Ta2SnO6	2.118	2.466	-3.768	-0.164	4800	2600
Ba3Te2O9	2.119	3.862	-3.947	-0.458	4900	3000
Li4Ge5O12	2.121	2.434	-3.658	-0.4	4200	5300
YbOsO3	2.124	2.678	-2.246	-0.88	9100	9500
Sr2ErRuO6	2.125	3.149	-3.377	-0.913	8000	9500
NaCrGe2O6	2.127	2.579	-3.628	-0.258	4100	5300
NaLa2IrO6	2.127	2.797	-2.828	-1.041	9100	9500
Sr2LuIrO6	2.128	3.785	-3.51	-0.827	9100	9500
SnWO4	2.128	2.566	-3.206	-0.099	4300	7000
Ba3NaOs2O9	2.131	3.001	-2.285	-0.76	9100	5500
Li4SbRhO6	2.133	2.76	-2.926	-0.711	8000	7900
Li4CrIrO6	2.133	2.823	-2.891	-0.958	9100	5500
TlSbO3	2.134	3.363	-4.588	-0.104	6500	7900
ZnWO4	2.136	2.698	-4.225	-0.119	4300	7000
Sb2O3	2.137	2.639	-4.067	-0.299	3400	7900
Ni2GeO4	2.137	4.039	-4.665	0.292	1900	5300
InGaO3	2.138	2.483	-5.9	-0.236	2000	5500
Cu2PbO2	2.139	2.557	-3.656	-0.675	1800	2700
YbIrO3	2.139	2.516	-3.527	-0.94	9100	9500
Sm4Se3O4	2.142	1.974	-1.665	-0.631	3100	9500
NbTlO3	2.144	2.461	-3.631	-0.171	8800	8500
RbTlO2	2.144	2.588	-1.987	-1.247	6500	6500
Nb2FeO6	2.145	2.542	-2.225	-0.143	8800	8500
BaSnGe3O9	2.145	3.031	-4.525	-0.195	2300	5300
K2Sm2IrO7	2.145	3.261	-2.361	-1.106	9100	9500
InCuO2	2.146	2.992	-3.734	-0.279	2000	3300
Al2PbO4	2.147	2.484	-4.97	-0.554	1800	2700
Li2U3V2O15	2.147	3.794	-4.4	-0.218	10000	10000
Ba2TmCu3O6	2.148	2.491	-1.222	-1.463	3100	9500
Sr3ZnPtO6	2.151	3.252	-3.201	-1.079	9100	5500
BaEu2PtO5	2.152	2.405	-2.297	-1.505	9100	9500
KRh2O4	2.152	2.759	-1.486	-1.401	8000	3200
AcRhO3	2.153	2.759	-3.831	-0.707	10000	10000
Li4OsPbO6	2.154	2.647	-2.642	-1.139	9100	5500
Li4ZnTeO6	2.155	2.987	-3.591	-0.62	4900	2900
LiTaGeO5	2.156	2.668	-4.083	-0.171	4800	5300
LaRhO3	2.156	2.759	-3.548	-0.862	8000	9500
Li4SnPtO6	2.157	2.949	-3.432	-0.753	9100	5500
GePbO3	2.157	2.472	-5.42	-0.35	1900	5300
LiSm2IrO6	2.157	3.191	-3.653	-0.769	9100	9500
BaSm2PtO5	2.158	2.859	-1.967	-1.075	9100	9500
Li8PtO6	2.159	2.145	-2.739	-1.522	9100	5500
VSbO4	2.16	5.411	-7.246	0.19	3400	7900
Sr2HoRuO6	2.16	3.189	-3.359	-0.893	8000	9500
Cs2PbO3	2.16	3.137	-2.072	-1.031	6000	6000
Al2CoO4	2.16	2.811	-4.467	-0.249	2700	3100
Na2OsO4	2.16	2.885	-2.52	-0.82	9100	5500
Bi2WO6	2.161	2.783	-6.827	-0.268	6000	7000
NiSb2O4	2.161	2.916	-2.778	-0.151	3400	7900
Li4CuTcO6	2.163	2.741	-3.124	-1.046	10000	10000
RbO	2.163	2.472	-1.136	-2.328	6000	6000
Ba3InRu2O9	2.163	3.601	-2.828	-1.092	8000	3300
Tl2SnO3	2.163	2.573	-3.078	-0.541	6500	6500
CeRhO3	2.164	2.759	-3.175	-0.728	8000	9500
ErFeO3	2.164	2.695	-5.154	-0.585	3100	9500
MoPbO4	2.164	3.238	-5.909	-0.048	5300	2700
Sr2TaCoO6	2.165	2.9	-2.151	-1.376	4800	4200
PrRhO3	2.166	2.759	-3.254	-0.698	8000	9500
KTaGe3O9	2.168	3.007	-4.224	-0.114	7200	5300
Li3Os2O6	2.17	2.441	-2.443	-0.902	9100	5500
TiPbO3	2.17	2.275	-4.258	-0.626	1800	2700
KBiW2O8	2.171	3.093	-3.706	-0.163	7200	7000
MnFe2O4	2.171	3.025	-3.521	-0.257	1800	2400
GdFeO3	2.172	3.025	-5.166	-0.256	3100	9500
PrMnGeO5	2.172	3.324	-4.896	-0.496	3100	9500
MgGeO3	2.172	2.434	-3.984	-0.507	1900	5300
Cu2O	2.173	4.008	-3.642	0.34	1500	1600
KO	2.174	2.592	-1.552	-2.081	7200	1700
CaSb2O6	2.174	5.801	-5.687	0.176	3400	7900
Ca2Os2O7	2.175	2.999	-2.831	-0.652	9100	5500
Li2Co3Se4O12	2.175	3.343	-3.746	-0.133	4200	3100
Y6UO12	2.175	3.258	-4.81	-0.667	10000	10000
CsVMo2O8	2.176	3.314	-3.748	0.071	6000	6000
RbNbGe3O9	2.177	3.181	-3.973	-0.056	8800	8500
Bi2Ru2O7	2.177	2.846	-6.535	-0.456	8000	5300
NdRhO3	2.177	2.759	-3.426	-0.807	8000	9500
Ba2NaCu3O6	2.179	2.54	-1.967	-1.455	2300	3000
Sr3CuRhO6	2.18	2.759	-2.973	-1.18	8000	4200
La2MgRhO6	2.181	2.759	-4.009	-1.031	8000	9500
SrOsO3	2.182	2.678	-1.782	-1.164	9100	5500
Tl2MoO4	2.182	4.15	-4.083	0.134	6500	6500
EuCrO4	2.184	3.66	-5.075	-0.512	4100	9500
BaBiO3	2.184	3.585	-3.081	-0.884	6000	5300
NbFeO4	2.184	4.531	-5.839	0.027	8800	8500
Ta2Bi4O11	2.185	2.406	-5.579	-0.603	6000	5300
NaYbPd6O8	2.185	3.488	-4.054	-0.413	8000	9500
Tm2MoO6	2.185	2.392	-5.473	-0.339	5300	9500
BaSm2PdO5	2.186	2.577	-2.556	-1.138	8000	9500
NdGaO3	2.187	2.187	-4.622	-0.951	3100	9500
Li2PtO3	2.188	3.113	-3.491	-0.714	9100	5500
Ba2EuSbO6	2.189	3.41	-3.197	-1.307	3400	9500
PmRhO3	2.19	3.058	-3.593	-0.398	10000	10000
Cd2GeO4	2.191	2.581	-4.421	-0.24	1900	5300
SnGeO3	2.191	2.737	-3.14	-0.115	1900	5300
Sr2NdBiO6	2.191	3.14	-3.33	-1.027	6000	9500
Sr2Co2O5	2.193	2.875	-2.084	-1.394	3000	4200
La2MgPtO6	2.193	3.298	-4.557	-0.757	9100	9500
Ce2W3O12	2.193	3.016	-5.211	-0.452	4300	9500
Li4TeO5	2.194	2.945	-3.558	-0.66	4900	2900
SrTiGeO5	2.195	2.434	-3.95	-0.57	3000	5300
TmCuW2O8	2.195	3.28	-4.676	0.054	4300	9500
Li4IrRuO6	2.196	2.436	-2.679	-1.047	9100	5500
La2Pd2O5	2.198	2.772	-4.176	-0.834	8000	9500
KRu4O8	2.198	2.417	-1.73	-0.883	8000	3200
CsO	2.198	2.7	-1.299	-1.932	6000	6000
Cd2Os2O7	2.201	3.399	-3.518	-0.143	9100	5500
Re2PbO6	2.201	2.616	-2.901	-0.463	3300	3300
TiTl2Ge3O9	2.203	2.59	-3.838	-0.247	6500	6500
Ba5Ru2O10	2.203	4.938	-2.375	-1.271	8000	3200
NaAgO	2.205	2.651	-2.312	-1.505	1400	1200
Li4MnTeO6	2.205	2.493	-2.483	-0.887	4900	2900
KLi6IrO6	2.206	2.606	-2.707	-1.398	9100	5500
Na3BiO4	2.206	2.953	-2.761	-0.993	6000	5300
LiAlGeO4	2.206	2.354	-3.771	-0.467	4200	5300
Ba2Ti4Fe2O13	2.206	2.915	-3.521	-0.652	2300	3000
YbRhO3	2.207	2.761	-3.288	-0.915	8000	9500
Li4BiRhO6	2.208	3.255	-3.23	-0.911	8000	5300
K3NaSe2O8	2.209	3.961	-3.922	-0.077	7200	2200
NaBiW2O8	2.209	3.178	-3.727	-0.173	6000	7000
Ta9VO25	2.21	3.344	-9.33	-0.158	4800	3300
SrCrO4	2.212	3.702	-4.325	-0.391	4100	4200
MnGeO3	2.214	3.896	-3.715	0.213	1900	5300
Ti2CoO5	2.215	2.765	-3.829	-0.173	2700	3100
Li4TbTcO6	2.215	2.64	-2.869	-1.323	10000	10000
WO2	2.215	3.082	-3.013	0.23	4300	7000
Li4NiRuO6	2.216	3.35	-3.362	-0.784	8000	3200
CaTeO3	2.216	2.567	-2.671	-0.758	4900	3900
Sm2MnNiO6	2.218	3.51	-4.963	-0.664	3100	9500
SmRhO3	2.218	2.759	-3.56	-0.712	8000	9500
LiSbO3	2.218	3.11	-3.857	-0.242	4200	7900
BaTi4O9	2.218	2.041	-3.379	-0.722	2300	3000
Li2NiGe3O8	2.219	2.727	-3.842	-0.268	4200	5300
Na7Cu3O8	2.22	2.462	-2.102	-1.824	1500	1600
TaTlGe3O9	2.22	3.213	-4.774	-0.037	6500	6500
Ga2PbO4	2.222	2.45	-5.038	-0.498	1900	5500
CaRuO3	2.222	2.358	-2.562	-1.023	8000	3900
Sr2YRuO6	2.222	3.059	-3.328	-0.958	8000	9800
MgMoO4	2.222	3.156	-4.376	-0.373	5300	5300
Re2BiO6	2.227	2.955	-3.619	-0.253	6000	5300
FeMoO4	2.228	3.236	-5.271	0.062	5300	2400
NaVO3	2.228	3.661	-3.717	-0.19	3400	3300
Sr2CuO3	2.229	2.372	-2.402	-1.481	3000	4200
BaPr2CuO5	2.23	2.376	-2.041	-1.397	3100	9500
Ta2Cd2O7	2.23	2.607	-4.557	-0.191	4800	2300
Fe3O4	2.231	3.042	-3.615	-0.24	1400	2400
CaHgO2	2.231	2.968	-3.584	-0.834	3100	5500
Ba2LuCu3O6	2.231	2.509	-1.308	-1.488	3100	9500
GeBi2O5	2.232	2.544	-7.039	-0.409	6000	5300
Ba3LiOs2O9	2.232	2.999	-2.279	-0.737	9100	5500
SrPd3O4	2.232	2.816	-3.434	-0.788	8000	4200
Co3O4	2.233	4.736	-4.824	0.368	2700	3100
Li4FeIrO6	2.234	2.89	-3.216	-0.922	9100	5500
Tl3VO4	2.236	2.783	-3.289	-0.399	6500	6500
SrRuO3	2.239	2.358	-2.431	-1.07	8000	4200
Li4UO5	2.239	2.401	-3.16	-0.983	10000	10000
RbLiNd2Mo4O16	2.239	3.318	-4.603	-0.415	6000	9500
Nb2Cd2O7	2.239	2.581	-4.356	-0.267	8800	8500
Bi2Ir2O7	2.24	3.119	-6.965	-0.367	9100	5500
RbCuO2	2.241	3.69	-2.821	-0.493	6000	6000
Ga4GeO8	2.244	2.928	-5.901	-0.058	1900	5500
BaNd2CuO5	2.244	2.372	-1.755	-1.388	3100	9500
CaPd3O4	2.245	2.935	-3.831	-0.669	8000	3900
BaSeO4	2.247	4.432	-5.427	0.183	2300	3000
TiCoO3	2.249	2.846	-3.287	-0.146	2700	3100
Sr3CuPtO6	2.249	3.041	-3.058	-1.011	9100	5500
Li4GaTcO6	2.249	2.532	-2.93	-1.202	10000	10000
Co2Mo3O8	2.25	3.667	-2.542	0.315	5300	3100
CsCuO2	2.25	3.758	-2.766	-0.453	6000	6000
Ba3Re2O9	2.251	2.616	-3.25	-0.804	3300	3300
KCuO2	2.252	3.685	-2.988	-0.504	7200	1700
Li4AlIrO6	2.252	2.949	-3.253	-0.893	9100	5500
CaTa2Bi2O9	2.254	2.217	-3.995	-0.749	6000	5300
RbRhO3	2.254	3.126	-2.13	-1.104	8000	6000
V2Pb3O8	2.257	3.506	-5.552	-0.314	3400	3300
Ba3NaRu2O9	2.257	3.636	-3.31	-0.838	8000	3200
K3MnO4	2.258	3.511	-1.849	-1.378	7200	1700
TiCdO3	2.259	2.573	-4.247	-0.341	1600	1700
Sr2ScIrO6	2.259	3.785	-3.596	-0.784	9100	5500
KAlMo2O8	2.261	3.27	-4.584	-0.114	7200	2400
LiUO3	2.261	3.013	-3.104	-0.608	10000	10000
Gd3OsO7	2.262	3.282	-3.926	-0.258	9100	9500
KAuO2	2.263	3.483	-2.949	-0.536	7200	1700
CsAlMo2O8	2.264	3.933	-4.668	-0.068	6000	6000
KIrO3	2.264	3.932	-3.235	-0.298	9100	5500
CaIrO3	2.264	2.454	-3.538	-1.067	9100	5500
KRhO3	2.266	3.178	-2.47	-0.946	8000	3200
WO3	2.266	3.085	-11.837	0.228	4300	7000
RbInMo2O8	2.267	3.523	-4.617	0.054	6000	6000
La3Os2O10	2.267	2.993	-4.099	-0.577	9100	9500
Li4PbO4	2.268	2.615	-2.974	-1.2	4200	2900
Sr2CaIrO6	2.27	3.785	-3.534	-0.805	9100	5500
CaRh2O4	2.27	2.759	-2.262	-0.853	8000	3900
VBiPbO5	2.27	2.852	-5.049	-0.442	6000	5300
Sr2MnO4	2.272	2.529	-2.482	-1.437	3000	4200
NaPr2IrO6	2.272	3.174	-2.83	-1.005	9100	9500
[truncated: 3,226 more rows]
