# Supplementary material for: High-throughput computational design of cathode coatings for Li-ion batteries
Source: Nat Commun. 2016 Dec 14;7:13779. doi: 10.1038/ncomms13779 (PMC5171834; doi:10.1038/ncomms13779)
Supplement: Supplementary Data 2 — Extended list of weighted-sum rankings of coating materials. [file ncomms13779-s3.csv]

Rank	Physical barrier	HF-barrier	HF-scavenger
1	TaBO4	WO3	Sc2O3
2	TaPO5	WCl2O2	MgO
3	HfO2	NbPO5	TaBO4
4	Ta2O5	ReO3	Ca5B3O9F
5	WO3	ZrP2O7	HfO2
6	ZrO2	RePO5	TaPO5
7	HfSiO4	NbBO4	Sr2Ta2O7
8	WCl2O2	Hf2P2O9	Mg3B2O6
9	Sc2O3	BaSO4	Sr2MgB2O6
10	BeO	GeP2O7	Ca2Ta2O7
11	NbPO5	WBr4O	Ca2TaAlO6
12	ZrSiO4	CaSn4P6O24	Ta2O5
13	ZrP2O7	Nb2O5	ScOF
14	ScOF	MoCl4O	Li2CaGeO4
15	NbBO4	SrSO4	Li2MgSiO4
16	Hf2P2O9	Cr2O3	Ca2BClO3
17	CaTi4P6O24	SnO2	ZrO2
18	MgO	MoPO5	Ca2MgWO6
19	Ta9VO25	MoBr2O2	CaMgSiO4
20	ReO3	InP3O9	MgAl2O4
21	RePO5	GeO2	Sr2SiCl2O3
22	ScTaO4	CsReO4	CaAlBO4
23	Sr3P2O8	NbCl3O	MgScBO4
24	Nb2O5	RbReO4	CaTiO3
25	LiAl5O8	NaSn2P3O12	Li2SiO3
26	CaSn4P6O24	BiPO4	CaMgSi2O6
27	ScPO4	Sb2PbO6	Li3NbO4
28	ScBrO	Mn2PO4F	BaBe2B2O6
29	Ba3P2O8	SnSe2O6	LiBO2
30	GeP2O7	VSbO4	Ba2TiSi2O8
31	ZrB2O5	CrClO	BeO
32	Sc2Si2O7	RuO2	Li2BeSiO4
33	BaAl2Si2O8	CrBO3	Mg2SiO4
34	Li2BeSiO4	CaSO4	Li2TiO3
35	Li2MgSiO4	MnCr2O4	Sr2Nb2O7
36	MgAl2O4	KReO4	HfSiO4
37	ScBO3	CrP3O9	SrTiO3
38	HfB2O5	MnRe2O8	LiScSiO4
39	Ca5B3O9F	GaPO4	SrSiO3
40	Zr2P2O9	SrSnP2O8	MgAlBO4
41	BaBe2B2O6	BaHfP2O8	SrB2O4
42	NaTi2P3O12	TiP2PbO8	CaZrSi2O7
43	Sr2Ta2O7	BeP2O6	CaSiO3
44	BiPO4	MnSO4	Sc2Si2O7
45	BaSO4	LiSn2P3O12	Ca3P2O8
46	KTi2P3O12	CrPO4	CaHClO
47	SrTi4P6O24	CoSb2O6	ScBO3
48	Ti4P6PbO24	Pb2SO4F2	Li3ScB2O6
49	Ta2Mo2O11	BaSnP2O8	CaTa2O6
50	WBr4O	SrSb2O6	SrAl4O7
51	SrAl2Si2O8	PWO5	KBe2B3O7
52	SnO2	Be2BO3F	LiAl5O8
53	Cr2O3	MnWO4	Ca2NbAlO6
54	HfGeO4	TeSeO4	Mg4Ta2O9
55	Ba2CaB6O12	Re2PbO8	BaCa2Si3O9
56	SrSO4	CoRe2O8	CaTaAlO5
57	Ca3B2O6	NiO	MgCr2O4
58	TiO2	BaSb2O6	LiGaO2
59	BiBrO	VO2	Ba2LiB5O10
60	TaAlO4	SnP2Cl8O3	BaAl2Si2O8
61	ZrGeO4	RbLiSO4	Li3AlB2O6
62	Li3PO4	MnCO3	CaAl4O7
63	RbTi2P3O12	CrBrO	Mg2TiO4
64	BeAl2O4	NiSb2O6	Pb3Cl2O2
65	BaMoO4	Cr2CoO4	Sr2MgSi2O7
66	AlPO4	InPO4	Ba2MgSi2O7
67	CrBO3	Rb2Nb3Cl7O5	Mg4Nb2O9
68	Ca2BClO3	MnMoO4	Mg2B2O5
69	NbCl3O	Nb2Te3O11	Na2CO3
70	ScNbO4	VBO3	BaSi2O5
71	Mg3B2O6	BiSeClO3	ZrSiO4
72	GeO2	NbBr3O	Ba3P2O8
73	Al5BO9	InClO	CaB2O4
74	SrMoO4	BaP2O6	CaBiClO2
75	Ba2LiB5O10	FeSb2O6	LiAlSiO4
76	KBe2B3O7	Li2SO4	CaAl2Si2O8
77	CsTi3P5O19	CaBePO4F	Mg2Al4Si5O18
78	BiClO	CaSb2O6	Mg3BO3F3
79	InP3O9	WI3O	ScTaO4
80	Bi3SbO7	NaReO4	Sr3P2O8
81	TiP2PbO8	Re2NiO8	MgH2O2
82	Mg3BO3F3	Tl2SO4	SrLi2Ta2O7
83	Sr2MgSi2O7	Mn2PClO4	Ca3TaGa3Si2O14
84	LiTi2P3O12	RePbClO4	Li2B4O7
85	Al2SiO5	Co3O4	Ba3NbGa3Si2O14
86	Ba3V2O8	PbSO4	SrTa2O6
87	SrWO4	Co3P2O8	Sr3TaGa3Si2O14
88	NbInO4	V2P4PbO14	Ba2CaB6O12
89	NaSn2P3O12	MnH4Cl2O2	CaSnO3
90	TaBiO4	MnH4Br2O2	Bi3BrO4
91	MoPO5	KLiSO4	KNaMg2Si4O10F2
92	Mg2B2O5	ZnCr2O4	Bi3ClO4
93	Li2TiO3	PdO	Li4SeO5
94	Ca2Ta2O7	GeTe2O6	ScNbO4
95	CaZrSi2O7	LiReO4	Sr2MgReO6
96	VSbO4	CoSO4	ScBrO
97	CsB3O5	MnVH4O2F5	Sr2TaFeO6
98	CaMgSiO4	KZr2P3O12	Sr2NbFeO6
99	SnSe2O6	Cs2Nb3Cl7O5	BeAl2O4
100	Ba2MgSi2O7	RhO2	Bi5IO7
